# Supplementary material for: What Is the Role of Plant-Based Alternatives to Animal Foods in the Great Food Transformation: A Narrative Review
Source: J Nutr. 2025 Dec 29;156(2):101275. doi: 10.1016/j.tjnut.2025.101275 (PMC12975351; doi:10.1016/j.tjnut.2025.101275)
Supplement: Multimedia component 1 [file mmc1.xlsx]

## Sheet: Info
Supplementary materials: What is the role of plant-based alternatives to animal foods in the Great Food Transformation? A narrative review.
This spreadsheet was made available by the authors for scientific and educational use only. Data has been manually extracted from other publications and databases.
Data should be referenced properly.
For questions, contact Beatriz Philippi Rosane at bpr@nexs.ku.dk

## Sheet: meats
source	country	animal/PB	product	ingredients	portion	sample (n)	method	Energy (kcal)	Energy SD	Carbohydrates (g)	Carbohydrates SD	Protein (g)	Protein SD	Total fats (g)	Fats SD	SFA (g)	SFA SD	MUFA (g)	PUFA (g)	Cholesterol (mg)	Fibre (g)	Fibre SD	Sodium (mg)	Sodium SD	Salt (g)	Salt SD	Iron (mg)	Iron SD	Zinc (mg)	Vit B12 (mcg)	Riboflavin (mg)
Alessandrini et al., 2021	UK	animal	sausages	NA	100	72	label analysis	259.5	51.1	NA		15	3.1	19.1	6.4	6.8	2.5				1.1	0.4	640		1.6	0.5
Alessandrini et al., 2021	UK	plant-based	sausages	NA	100	41	label analysis	175.4	50	NA		12.1	2.5	8.9	5.3	2.6	3.1				5.4	2	560		1.4	0.4
Alessandrini et al., 2021	UK	animal	burguers	NA	100	26	label analysis	236.4	54.9	NA		19.9	3.8	15	6.8	6.6	2.7				0.9	0.5	360		0.9	0.3
Alessandrini et al., 2021	UK	plant-based	burguers	NA	100	58	label analysis	203.1	46.4	NA		11.1	6.1	10.3	5	1.7	1.5				4.6	2.1	440		1.1	0.4
Alessandrini et al., 2021	UK	animal	plain poultry	NA	100	68	label analysis	146.8	39.2	NA		23.3	5.2	5.02	4.7	1.4	1.4				0.2	0.3	200		0.5	0.3
Alessandrini et al., 2021	UK	plant-based	plain poultry	NA	100	20	label analysis	161.5	57.9	NA		18.7	4.1	5.7	5	0.8	0.6				5.6	2.3	520		1.3	0.6
Alessandrini et al., 2021	UK	animal	breaded poultry	NA	100	38	label analysis	252.9	29.1	NA		13.6	2.6	14	3.6	2.6	1.7				1.2	0.6	280		0.7	0.2
Alessandrini et al., 2021	UK	plant-based	breaded poultry	NA	100	22	label analysis	233.9	31.5	NA		13.2	2.5	11	4.3	1.3	0.9				5.1	2	480		1.2	0.3
Alessandrini et al., 2021	UK	animal	mince	NA	100	14	label analysis	183.2	47.1	NA		19.6	2.9	11.4	6.1	5.1	3.1				1.6	0.5	120		0.3	0.2
Alessandrini et al., 2021	UK	plant-based	mince	NA	100	16	label analysis	170.3	74.8	NA		20.8	10.2	5.7	3.7	1.7	2.2				5.6	3.1	280		0.7	0.4
Alessandrini et al., 2021	UK	animal	meatballs	NA	100	8	label analysis	219.6	34.4	NA		21.3	3.4	12.1	4.1	4.6	1.5				0.8	0.5	320		0.8	0.1
Alessandrini et al., 2021	UK	plant-based	meatballs	NA	100	11	label analysis	178.9	31.6	NA		13.9	3	8.7	3.3	1.1	0.4				5.5	0.8	440		1.1	0.3
Bryngelsson et al., 2022	Sweden	plant-based	sausages	NA	100	31	label analysis	208	115-244	4.7	1-12.5			15.4	(02-20)	1.2	0.36-15.8				4.2	0.4-5.9	0				2.75	2.75-2.75		1.25	0.23
Bryngelsson et al., 2022	Sweden	plant-based	bite/fillet	NA	100	20	label analysis	171	82-241	6.4	0-22.7			5.7	0.4-13	0.7	0.0-2.6				5	0.4-7.5	0				3	3-3.3		na	na
Bryngelsson et al., 2022	Sweden	plant-based	burger	NA	100	19	label analysis	208	150-291	8	3.1-20			13	4.4-23	1.5	0.58-13				3.8	0.6-6.1	0				2.75	2.1-3.4		na	na
Bryngelsson et al., 2022	Sweden	plant-based	cold cut	NA	100	16	label analysis	171	94-236	4.15	0.9-14			13.1	2.3-18	1	0.3-6.7				2.4	0.3-9.3	0				NA			na	na
Bryngelsson et al., 2022	Sweden	plant-based	mince	NA	100	16	label analysis	171	105-246	2.3	0.5-7.5			9.7	2-17.5	1.05	0.3-6.7				5	4.8-6.6	0				2.63	2.46-2.8		na	na
Bryngelsson et al., 2022	Sweden	plant-based	ball	NA	100	12	label analysis	196	130-260	9.05	3.9-15			11.35	4.6-17	1.1	0.6-2.7				4.2	2.7-10	0				2.1			0.38	na
Bryngelsson et al., 2022	Sweden	plant-based	schitzel	NA	100	11	label analysis	232	103-305	17	11.0-26.0			11	5.6-17	1.2	0.8-4.5				5.5	2.8-9.8	0				2.1			0.38	na
Bryngelsson et al., 2022	Sweden	plant-based	nugget	NA	100	7	label analysis	217	195-320	16	9.7-27			10	2.7-20	1.1	0.3-1.4				5.5	2.8-9.8	0				2.1			0.38	na
Bryngelsson et al., 2022	Sweden	plant-based	bacon	NA	100	5	label analysis	180	130-237	5	3.7-9			13	3.2-18.3	1.5	0.5-1.7				6.9	4.8-9	0				2.1			0.38	na
Bryngelsson et al., 2022	Sweden	plant-based	other (kebab and pulled meat)	NA	100	5	label analysis	200	129-247	5.8	2.3-8.6			6	0.5-13.1	0.7	0.2-1.1				5.3	4.5-8	0				2.9			na	na
Cole et al., 2022	USA	animal	beef burger	NA	100	41	Mintel Global New Products Database (GNPD)	257.55	39.95	0.44	0.97	17.34	3.17	20.4	3.85	8.26	1.55			68.04	0.11	0.35	141.43	127.26			1.92	0.71
Cole et al., 2022	USA	plant-based	beef burger	NA	100	28	Mintel Global New Products Database (GNPD)	193.6	71.93	11.6	7.79	19.83	5.97	8.72	6.59	2.14	2.46			0.25	4.66	2.63	453.46	226.69			3.23	1.64
de las Heras-Delgado et al., 2023	Spain	plant-based	fish and seafood alternatives	NA	100	16	Data extraction from the Spanish Veggie Base	130.4	21-204			9	0.2-20	3.7	0.0-12	0.5	0.0-3.0				1	0-2.7	360		0.9	0.0-3.4
de las Heras-Delgado et al., 2023	Spain	animal	fish and seafood products	NA	100	16	Data extraction from the Spanish Veggie Base	213.7	95.1-290.1			9.3	5.3-19	11.6	1.1-27.2	2.5	0.1-7.5				0	0.0-2.7	52		0.13	0.0-2.1
de las Heras-Delgado et al., 2023	Spain	animal	unprocessed fish and seafood	NA	100	169	Data extraction from the Spanish Veggie Base	98.3	36.2-284.2			18.1	6.3-32.5	1.9	0.2-24.5	0.43	0.0-21				0	0.0-2.1	104		0.26	0.04-4.7
de las Heras-Delgado et al., 2023	Spain	plant-based	meat alternatives	NA	100	432	Data extraction from the Spanish Veggie Base	201	12-454			14	0.7-54	9.7	0.1-47	1.3	0.0-19				2.4	0.0-94	480		1.2	0.0-16
de las Heras-Delgado et al., 2023	Spain	animal	meat products	NA	100	432	Data extraction from the Spanish Veggie Base	189.5	26-504			16	0.0-63	10.9	0.0-55	3.5	0.0-18				0	0.0-14	640		1.6	0.0-15
de las Heras-Delgado et al., 2023	Spain	animal	unprocessed meat	NA	100	108	Data extraction from the Spanish Veggie Base	156.9	88.3-652			20.2	4.1-32.3	8.4	1.0-71.0	2.7	0.3-30				0	0.0-0.6	72		0.18	0.08-3.67
McClements & McClements, 2023	USA	animal	chicken nuggets	Chicken, Water, Salt, and Natural Flavor. Breaded with: Wheat Flour, Water, Wheat Starch, White Whole Wheat Flour, Salt, Contains 2 % or less of the following: Yellow Corn Flour, Corn Starch, Dried Onion, Dried Garlic, Dried Yeast, Brown Sugar, Extractives of Paprika, and Spices, Breading set in Vegetable Oi	100	1	USDA database	300		16.7		15.6		18.9		4.44		6.67	6.67	44	0		522				0		NA	NA
McClements & McClements, 2023	USA	plant-based	chicken nuggets	Water, Soybean Oil, Textured Wheat Pro- tein, Soy Protein Concentrate, Breadcrumbs (Enriched Wheat Flour [Niacin, Reduced Iron, Thiamine Mononitrate, Riboflavin, Folic Acid], Sugar, Rice Flour, Yeast, Salt, Extractives Of Paprika), Enriched Wheat Flour, Corn Flour, Wheat Protein Isolate, Yeast Extract, Contains 2 % or less of: Modified Food Starch, Corn Starch, Tapioca Dextrin, Sunflower Oil, Pot…	100	1	USDA database	235		18.8		15.3		11.8		1.76		NA	NA	0	2.4		471				2.35		NA	NA
McClements & McClements, 2023	USA	plant-based	chicken nuggets	Water, Unbleached Enriched Wheat Flour (Wheat Flour, Niacin, Thiamine Mononitrate, Riboflavin, Folic Acid, Reduced Iron, Ferrous Sulfate), Soy Protein Concentrate, Wheat Gluten, Expeller Pressed Sunflower Seed Oil, Potato Starch, Yeast Extract, Wheat Starch, Methylcellulose, Organic Cane Sugar, Sea Salt, Natural Flavors, Cane Sugar, Onion Powder, Garlic Powder, Yeast, Extractives of Turmeric and …	100	1	USDA database	175		16.2		15		7.5		0.62		NA	NA	0	2.5		525				2.25		NA	NA
McClements & McClements, 2023	USA	animal	salmon	salmon	100	1	USDA database	131		0		22.2		4.7		0.8		1.4	1.1	51	0		78				0.43		0.46	4.7
McClements & McClements, 2023	USA	plant-based	salmon	Water, olive oil, konjac powder, pea starch, potato starch, pea protein, sea salt, organic agave nectar, seaweed powder, fenugreek, alginate (from seaweed), paprika, calcium hydroxide	100	1	USDA database	160		32		2		4		0.7		0.4	3.3	0	6		520				NA		NA	NA
McClements & McClements, 2023	USA	plant-based	salmon	Water, pea protein, rice protein, vegetable oils, flavors, carrageenan, konjac, modified starch, sea salt, herbs, spices, carrot, tomato, colorant: beetroot red, paprika oil extract, smoke flavor, vitamins (Riboflavin, B6, B12, D2).	100	1	USDA database	109		7.1		6.3		5.3		NA		NA	NA	0	4		1200		3		NA		NA	0.68
Romão, Botelho, Nakano, Raposo, et al., 2022	Brazil	plant-based	Breaded Chicken	texturized soy protein, micronized protein, soy protein , gluten, soy sauce, garlic, salt, vegetable fat, panko flour, water and spices	100	1	label analysis	193.333		4.83333		13.1667		14.5		0					3.5		194.333
Romão, Botelho, Nakano, Raposo, et al., 2022	Brazil	plant-based	Breaded Chicken	soy isolated fiber, isolated soy protein, water, sugar, soy oil, gluten, salt, panko flour,potato starch, wheat flour, spices, yeast extract	100	1	label analysis	198		14		15		9		0.5					6.5		768
Romão, Botelho, Nakano, Raposo, et al., 2022	Brazil	plant-based	Breaded Chicken	water, bread crumbs, cottonseed oil, soy protein, vegetal fat, onion, gluten, cassava starch, riceflour, salt, cornflour	100	1	label analysis	345.385		23.8462		9.23077		21.5385		4.30769					4.23077		608.462
Romão, Botelho, Nakano, Raposo, et al., 2022	Brazil	plant-based	Breaded Chicken	water, bread crumbs, cottonseed oil, soy protein, vegetal fat, onion, gluten, cassava starch, riceflour, salt, cornflour	100	1	label analysis	223.846		22.3077		13.0769		9.23077		1					3.69231		616.154
Romão, Botelho, Nakano, Raposo, et al., 2022	Brazil	plant-based	Breaded Chicken	texturized soy protein, isolated soy protein, water, soy oil, modified corn starch, sugar, salt, sorbitol, gluten, spices and natural aroma, white pepper, bread crumbs.	100	1	label analysis	317.5		12.25		16.25		22.5		3.5					4.25		715
Romão, Botelho, Nakano, Raposo, et al., 2022	Brazil	plant-based	Breaded Chicken	texturized soy protein, isolated soy protein, gluten, modified starch, water, soy oil, salt, sorbitol and natural aroma.	100	1	label analysis	235		8.5		16.75		15		2					4.75		302.5
Romão, Botelho, Nakano, Raposo, et al., 2022	Brazil	plant-based	Breaded Chicken	texturized soy protein, isolated soy protein, gluten, water, soy oil, sesame seed oil, sugar, salt, sorbitol, spices	100	1	label analysis	152.5		7.5		18		5.75		1.25					4		777.5
Romão, Botelho, Nakano, Raposo, et al., 2022	Brazil	plant-based	Breaded Chicken	water, wheat flour , texturized pea protein, vegetal fat methylcellulose, modified starch, cornflour, starch, gluten, salt, garlic, onion	100	1	label analysis	253.846		24.6154		10		11.5385		1.53846					0.769231		576.923
Romão, Botelho, Nakano, Raposo, et al., 2022	Brazil	plant-based	Breaded Chicken	water, wheat flour, texturized pea protein, vegetal fat, methylcellulose, modified starch, cornflour, starch, gluten, salt, garlic, onion	100	1	label analysis	262.5		40		10		11.25		1.25					1.25		575
Romão, Botelho, Nakano, Raposo, et al., 2022	Brazil	plant-based	Breaded Chicken	water, soy protein, wheat flour , cornflour, oat, flaxseeds, sunflower oil, isolated soy protein, vegetal fiber, spices, natural aroma, salt, sugar, methylcellulose	100	1	label analysis	136.923		16.5385		10.3077		3.38462		0.615385					6.23077		456.923
Romão, Botelho, Nakano, Raposo, et al., 2022	Brazil	plant-based	Breaded Chicken	water, soy protein, wheat flour, cornflour, oat, flaxseeds, sunflower oil, isolated soy protein, vegetal fiber, spices, natural aroma, salt, sugar	100	1	label analysis	137.5		16.25		10.625		3.625		0.625					7.625		457.5
Romão, Botelho, Nakano, Raposo, et al., 2022	Brazil	plant-based	Breaded Chicken	texturized pea protein, oil, salt, bread crumbs, natural aroma	100	1	label analysis	188		24		13		4		0.7					5.1		376
Romão, Botelho, Nakano, Raposo, et al., 2022	Brazil	plant-based	Breaded Chicken	texturized soy protein, micronized protein, soy protein , gluten, soy sauce, garlic, salt, vegetable fat, panko flour, water and spices.	100	1	label analysis	193.333		4.83333		13.1667		14.5		0					3.5		194.333
Romão, Botelho, Nakano, Raposo, et al., 2022	Brazil	plant-based	Canned Fish	water, texturized pea protein, jackfruit, coconut fat, modified starch, 3% or less of onion, natural aroma, garlic, paprica e antioxidant ascorbic acid.	100	1	label analysis	162.222		13.4444		13.2222		6.22222		4.66667					4.66667		374.444
Romão, Botelho, Nakano, Raposo, et al., 2022	Brazil	plant-based	Canned Fish	potato, water, tomato, jackfruit, onion, texturized pea protein, olive oil, yellow bell pepper, red bell pepper, garlic, metyhlcelullose, modified starch, green olives, black olives, salt, epa, dha, ascorbic acid	100	1	label analysis	136.25		17.0833		4.58333		5.41667		0.916667					1.75		257.083
Romão, Botelho, Nakano, Raposo, et al., 2022	Brazil	plant-based	Canned Fish	isolated soy protein, soy isolated fiber, water, gluten, soy oil, potato starch, sugar, salt, seaweed, spices, yeast extract, wheat flour.	100	1	label analysis	317		17		13		22		3.7					12		180
Romão, Botelho, Nakano, Raposo, et al., 2022	Brazil	plant-based	Canned Fish	soy isolated fiber, isolated soy protein, water, soy oil, sugar, gluten, potato starch, salt, seaweed, spices, yeast extract.	100	1	label analysis	153		12		6		9		1.1					6.5		570
Romão, Botelho, Nakano, Raposo, et al., 2022	Brazil	plant-based	Canned Fish	isolated soy protein, water, soy oil, sugar, gluten, salt, spices, yeast extract, xylose.	100	1	label analysis	138		19		2		6		3					2.8		723
Romão, Botelho, Nakano, Raposo, et al., 2022	Brazil	plant-based	Canned Fish	water, pea protein, cottonseed oil, vegetal fat, gluten, salt, malt, onion, starch, sugar, iron, garlic, vitamin B12, methylcellulose, natural aroma, antioxidant ascorbic acid, beet coloring.	100	1	label analysis	101.333		6.33333		7		5.33333		0.733333					1.83333		259
Romão, Botelho, Nakano, Raposo, et al., 2022	Brazil	plant-based	Canned Fish	water, bread crumbs, cottonseed oil, soy protein, vegetal fat, onion, gluten, cassava starch, riceflour, salt, cornflour	100	1	label analysis	338.462		23.8462		9.23077		21.5385		4.30769					4.23077		554.615
Romão, Botelho, Nakano, Raposo, et al., 2022	Brazil	plant-based	Canned Fish	water, texturized soy protein, pea protein e chickpea flour, olive oil , sugar, onion, salt, natural aroma and antioxidant ascorbic acid	100	1	label analysis	207.5		8.875		15		12.5		2.625					17.5		410
Romão, Botelho, Nakano, Raposo, et al., 2022	Brazil	plant-based	Chicken Breast	water, texturized soy protein, isolated soy protein, pea protein and chickpea flour, vegetal fat, modified starch, onion, salt, dextrose, powdered beet, ascorbic acid	100	1	label analysis	210		13.75		10.25		12.5		11.25					0.875		490
Romão, Botelho, Nakano, Raposo, et al., 2022	Brazil	plant-based	Chicken Breast	soy flour, soy sauce, garlic essential oil	100	1	label analysis	300		20		50		0		0					20		0.4
Romão, Botelho, Nakano, Raposo, et al., 2022	Brazil	plant-based	Chicken Breast	water, gluten, champignon, soy milk, garlic, salt, vegetable fat and spices.	100	1	label analysis	191.667		4.66667		12.5		14.3333		0					3.33333		463.333
Romão, Botelho, Nakano, Raposo, et al., 2022	Brazil	plant-based	Chicken Breast	water, texturized pea protein, modified starch, 2% or less of : onion, yeast extract, natural aroma, black pepper, iron e antioxidant ascorbic acid.	100	1	label analysis	116		9.66667		12.6667		0.666667		0					5.33333		326
Romão, Botelho, Nakano, Raposo, et al., 2022	Brazil	plant-based	Chicken Breast	soy isolated fiber, isolated soy protein, water, soy oil, sugar, gluten, salt, yeast extract,spices, potato starch.	100	1	label analysis	153		12		6		9		1.1					6.5		571
Romão, Botelho, Nakano, Raposo, et al., 2022	Brazil	plant-based	Chicken Breast	water, soy protein, pea protein, beans, sunflower oil, salt, flavorings, natural aroma	100	1	label analysis	117.5		3.875		21.25		2		0.5					3.25		700
Romão, Botelho, Nakano, Raposo, et al., 2022	Brazil	plant-based	Chicken Breast	texturized soy protein, soy protein , water, soy oil, cassava starch, gluten, carrageenan, salt, soy sauce, sorbitol, paprica, konjac, aroma and spices	100	1	label analysis	193.333		7.33333		16		11		1.66667					4.66667		586.667
Romão, Botelho, Nakano, Raposo, et al., 2022	Brazil	plant-based	Chicken Breast	water, (concentrated proteins of soy and pea), vegetable fat, maltodextrin de milho, salt, onion, black pepper, garlic, natural aroma, antioxidant ascorbic acid, vitamin B12 and iron.	100	1	label analysis	174		6		24		6		0					2		700
Romão, Botelho, Nakano, Raposo, et al., 2022	Brazil	plant-based	Chicken Breast	water, (soy, pea and chickpea), vegetable fat, vegetal fiber, methylcellulose, maltodextrin, salt, yeast extract, natural aroma de frango, garlic, antioxidant ascorbic acid, vitamin B12 and iron.	100	1	label analysis	112.174		5.04348		16.5217		3.04348		1.07826					4.34783		449.565
Romão, Botelho, Nakano, Raposo, et al., 2022	Brazil	plant-based	Chicken Breast	water, (soy, pea and chickpea), vegetable fat, vegetal fiber, methylcellulose, cornflour, ginger, garlic, onion ,cilantro, white pepper, salt, natural aroma, antioxidant ascorbic acid, vitamin B12 and iron.	100	1	label analysis	115		7		15		3		1.08333					4.16667		420
Romão, Botelho, Nakano, Raposo, et al., 2022	Brazil	plant-based	Chicken Hamburgers	soy flour, soy sauce, garlic essential oil	100	1	label analysis	300		20		50		0		0					20		0.4
Romão, Botelho, Nakano, Raposo, et al., 2022	Brazil	plant-based	Chicken Hamburgers	water, (texturized soy protein, pea isolated protein), coconut oil, onion, garlic, pepper , iron, vitamins (B6 e B12), modified starch and methylcellulose, natural aroma, caramel color and antioxidant	100	1	label analysis	236.25		13.75		12.25		15		12.5					1.25		425
Romão, Botelho, Nakano, Raposo, et al., 2022	Brazil	plant-based	Chicken Hamburgers	water, pea protein, cottonseed oil, vegetal fat, gluten, salt, malt, onion, starch, sugar, iron, garlic, vitamin B12, methylcellulose, natural aroma, antioxidant ascorbic acid, beet coloring.	100	1	label analysis	216.25		4.5		16.25		13.75		3.75					3.125		471.25
Romão, Botelho, Nakano, Raposo, et al., 2022	Brazil	plant-based	Chicken Hamburgers	water, pea protein , orange pulp, sunflower oil, spices, yeast extract, vegetal fiber, salt, black pepper	100	1	label analysis	129		2.4		7		10		1.1					5		350
Romão, Botelho, Nakano, Raposo, et al., 2022	Brazil	plant-based	Chicken Hamburgers	water, (soy, pea e chickpea), vegetal fiber, maltodextrin, methylcellulose, salt, natural aroma de frango, garlic, onion, white pepper, antioxidant ascorbic acid, vitamin B12 and iron.	100	1	label analysis	120		13.75		13.75		4.5		1.625					6.25		500
Romão, Botelho, Nakano, Raposo, et al., 2022	Brazil	plant-based	Fish Cakes	texturized soy protein, micronized protein, soy protein , gluten, soy sauce, seaweed, garlic, salt, vegetable fat, panko flour, water and spices.	100	1	label analysis	193.333		6		12.5		15		1.83333					3.33333		466.667
Romão, Botelho, Nakano, Raposo, et al., 2022	Brazil	plant-based	Fish Cakes	water, potato, jackfruit, riceflour, texturized pea protein, olive oil, sunflower oil, cassava starch, methylcellulose, modified starch, cornflour, garlic, onion, black pepper, salt, dextrose, dha, epa, ascorbic acid	100	1	label analysis	206		28		8		8		1					1.5		406
Romão, Botelho, Nakano, Raposo, et al., 2022	Brazil	plant-based	Fish Cakes	cashew fiber meat, tomato, onion, coconut milk, tomato extract, water flour, cilantro, flaxseed flour, garlic, salt, lime juice, apple vinegar, black pepper and annatto.	100	1	label analysis	102.5		17.5		4		1.75		0					7.5		497.5
Romão, Botelho, Nakano, Raposo, et al., 2022	Brazil	plant-based	Fish Cakes	texturized soy protein, isolated soy protein, cassava starch, water, soy oil, gluten, carrots, sorbitol, salt, natural aroma and spices.	100	1	label analysis	273.333		11.6667		13.3333		19		3					7.66667		573.333
Romão, Botelho, Nakano, Raposo, et al., 2022	Brazil	plant-based	Hamburgers	water, texturized soy protein, pea protein e chickpea flour, vegetal fat, modified starch, onion, , salt, sugar, powdered beet, methylcellulose, natural aroma.	100	1	label analysis	250		12.5		11.25		16.25		6.25					0		650
Romão, Botelho, Nakano, Raposo, et al., 2022	Brazil	plant-based	Hamburgers	texturized soy protein, water, soy oil, modified corn starch, sugar, salt, soy sauce, gluten, spices, black pepper moída, white pepper moída.	100	1	label analysis	236		5.6		14		18		2.6					4		688
Romão, Botelho, Nakano, Raposo, et al., 2022	Brazil	plant-based	Hamburgers	texturized soy protein, soy extract, wheat flour, corn starch, water, soy oil, salt, sorbitol, soy sauce, oregano, spices.	100	1	label analysis	156		10.6		17.8		4.8		0.8					3.6		388
Romão, Botelho, Nakano, Raposo, et al., 2022	Brazil	plant-based	Hamburgers	water, processed carrots, oat flakes, chickpea , quinoa, sesame seeds, green onion, onion, mustard, cassava starch, mustard, salt, garlic and spices.	100	1	label analysis	116.667		20.8333		5.08333		2		0.0833333					5.25		341.667
Romão, Botelho, Nakano, Raposo, et al., 2022	Brazil	plant-based	Hamburgers	water, carrots, lentil, onion, flaked potato, cassava starch, spinach, palm oil, green onion, flaxseeds, salt, garlic, salt, sesame seeds e liquid smoke.	100	1	label analysis	213.333		31.6667		8.5		4.66667		2.33333					3.16667		473.333
Romão, Botelho, Nakano, Raposo, et al., 2022	Brazil	plant-based	Hamburgers	water, chickpea, beans, olive oil, pataua oil, cilantro, cumin, curry, black pepper, sodium bicarbonate, salt, sesame seeds, green onion, parsley, mint and green onion.	100	1	label analysis	223.894		37.1681		15.0442		1.85841		0					8.84956		272.566
Romão, Botelho, Nakano, Raposo, et al., 2022	Brazil	plant-based	Hamburgers	water, (soy concentrated protein e pea concentrated protein), bamboo fiber, onion, vegetal fat, salt, beet, yeast extract, black pepper, garlic, methylcellulose, natural aroma, caramel color, antioxidant ascorbic acid, vitamin B12 and iron.	100	1	label analysis	112.5		6		13.75		3.75		1.375					5		562.5
Romão, Botelho, Nakano, Raposo, et al., 2022	Brazil	plant-based	Hamburgers	water, texturized soy protein, pea isolated protein, coconut oil, onion, salt, garlic, , powdered beet, iron, vitamins (B6 and B12), modified starch e methylcellulose, natural aroma e antioxidant.	100	1	label analysis	233.75		12.5		12.25		15		12.5					1.25		412.5
Romão, Botelho, Nakano, Raposo, et al., 2022	Brazil	plant-based	Hamburgers	water pea concentrated protein, pea texturized protein, vegetal fiber, sunflower oil, coconut oil, pea isolated protein, yeast extract, spices, vegan beef, onion powder, beet concentrate, garlic powder, salt, smoke arome, spices, minerals: iron e zinc, vitamins: A, B9 and B12.	100	1	label analysis	139.207		7.6652		13.2159		6.96035		3.78855					4.40529		404.405
Romão, Botelho, Nakano, Raposo, et al., 2022	Brazil	plant-based	Hamburgers	water, pea protein, cottonseed oil, vegetal fat, gluten, salt, malt, onion, starch, sugar, iron, garlic, vitamin B12, methylcellulose, natural aroma, antioxidant ascorbic acid, beet coloring.	100	1	label analysis	206		4.1		13		14		3					3.2		495
Romão, Botelho, Nakano, Raposo, et al., 2022	Brazil	plant-based	Hamburgers	water, pea protein, coconut oil, sunflower oil, bamboo fiber, cacao powder, rice protein, salt, powdered beet, chia seeds , spinach , minerals (iron and zinc), vitamin A, vitamin B9, vitamin B12, methylcellulose and natural aroma	100	1	label analysis	420		4.4		28		32		18.4					11.6		882
Romão, Botelho, Nakano, Raposo, et al., 2022	Brazil	plant-based	Hamburgers	water, pea protein, soy protein, vegetal fat, cashew fiber meat, onion, garlic, salt, pepper, açai extract, powdered beet, natural aroma and methylcellulose.	100	1	label analysis	181.739		4.6087		17.3913		10.4348		4.95652					7.91304		256.522
Romão, Botelho, Nakano, Raposo, et al., 2022	Brazil	plant-based	Hamburgers	water, texturized soy protein, soy protein ,micronized protein, vegetable fat, gluten, salt, spices.	100	1	label analysis	190		7.5		12.6667		12.6667		0					5.83333		187.667
Romão, Botelho, Nakano, Raposo, et al., 2022	Brazil	plant-based	Hamburgers	water, gluten, coconut oil, soy protein, sunflower oil, onion, beet, potatofiber, herbs e spices, salt, garlic, tomato, maltodextrin, iron, vitamin B12, flavorings: natural aroma, methylcellulose.	100	1	label analysis	212.5		5.75		15		15		8					0		5.125
Romão, Botelho, Nakano, Raposo, et al., 2022	Brazil	plant-based	Hamburgers	water, texturized pea protein, coconut fat, modified starch, onion, yeast extract, powdered beet, natural aroma, black pepper, garlic, iron and antioxidant ascorbic acid.	100	1	label analysis	223.333		9.83333		12.1667		15		12.3333					4.66667		430
Romão, Botelho, Nakano, Raposo, et al., 2022	Brazil	plant-based	Hamburgers	water, texturized soy protein, carrots in natura, corn, bread crumbs, wheat flour, onion in natura, pea, palm oil , corn starch, salt, salt, garlic and spices.	100	1	label analysis	176.866		21.6418		11.9403		5.14925		2.31343					1.41791		450.746
Romão, Botelho, Nakano, Raposo, et al., 2022	Brazil	plant-based	Hamburgers	water, texturized soy protein, wheat flour, bread crumbs, onion in natura, palm oil , salt, corn starch, salt, garlic and spices.	100	1	label analysis	191.667		21.6667		14.8333		5.5		2.5					0.666667		406.667
Romão, Botelho, Nakano, Raposo, et al., 2022	Brazil	plant-based	Hamburgers	water, texturized soy protein, wheat flour, bread crumbs, vegetal fat, sunflower oil, corn starch, salt, salt, spices. citric acid. caramel color, anatto natural coloring.	100	1	label analysis	196.667		18.3333		10		9.5		4.5					0		560
Romão, Botelho, Nakano, Raposo, et al., 2022	Brazil	plant-based	Hamburgers	water, texturized soy protein, pea protein e chickpea flour, vegetal fat, modified starch, onion, , salt, sugar, powdered beet, methylcellulose, natural aroma and antioxidant	100	1	label analysis	246.25		12.5		13.75		16.25		5.25					3.5		595
Romão, Botelho, Nakano, Raposo, et al., 2022	Brazil	plant-based	Hamburgers	water, white quinoa, black quinoa, red quinoa, oat flakes, carrots, zucchini, onion, black tucupi, apple vinegar, olive oil, salt, nutmeg, black pepper and cilantro.	100	1	label analysis	268.696		39.1304		6.08696		9.56522		0					3.65217		237.391
Romão, Botelho, Nakano, Raposo, et al., 2022	Brazil	plant-based	Hamburgers	sweet potato, oat, carrots, white quinoa, red quinoa, olive oil, lime, salt, onion, garlic, curry, oregano, basil, cilantro, cumin and mint	100	1	label analysis	141.111		25.5556		3.44444		3.55556		0.444444					3.22222		417.778
Romão, Botelho, Nakano, Raposo, et al., 2022	Brazil	plant-based	Hamburgers	soy flour, soy sauce, garlic essential oil and onion	100	1	label analysis	300		20		50		0		0					20		0.4
Romão, Botelho, Nakano, Raposo, et al., 2022	Brazil	plant-based	Hamburgers	beans, oat, olive oil , golden flax seeds, chia seeds, salt, onion, garlic, turmeric, annatto, liquid smoke , cilantro, salt, green onion, cumin, oregano and bay.	100	1	label analysis	133.333		18.8889		6		4.11111		0.555556					7.77778		428.889
Romão, Botelho, Nakano, Raposo, et al., 2022	Brazil	plant-based	Hamburgers	beans, oat, beet, tomato extract, olive oil , golden flax seeds, chia seeds, salt, white wine vinegar, onion, garlic, smoked paprica, salt, cayene pepper, chipotle, chili, red pepper, black pepper, liquid smoke , cumin and cilantro.	100	1	label analysis	190		31.1111		3.77778		0.444444		0					9.11111		430
Romão, Botelho, Nakano, Raposo, et al., 2022	Brazil	plant-based	Hamburgers	soy isolated fiber, isolated soy protein, water, sugar, soy oil, gluten, salt, yeast extract,potato starch, spices.	100	1	label analysis	196		9.7		19		9.2		1.5					6.8		575
Romão, Botelho, Nakano, Raposo, et al., 2022	Brazil	plant-based	Hamburgers	soy isolated fiber, isolated soy protein, water, soy oil, sugar, chestnut, salt, celery, gluten, potato starch, carrots, yeast extract,	100	1	label analysis	231.746		11.1111		19.5238		12.0635		2.06349					6.03175		695.238
Romão, Botelho, Nakano, Raposo, et al., 2022	Brazil	plant-based	Hamburgers	gluten,soy oil, wheat fiber, wheat flour , texturized soy protein, garlic, onion, salt, spices, maltodextrin, sugar, yeast extract, caramel color, chia seeds and natural aroma.	100	1	label analysis	114.286		6.28571		11.7143		4.71429		1.14286					4.42857		368
Romão, Botelho, Nakano, Raposo, et al., 2022	Brazil	plant-based	Hamburgers	chickpea, water, flaked potato, onion, palm oil, chickpea flour, cassava starch, chickpea flour, salt, green onion, flaxseeds, salt and spices.	100	1	label analysis	449.254		59.7015		13.2836		17.9104		7.16418					9.40299		762.687
Romão, Botelho, Nakano, Raposo, et al., 2022	Brazil	plant-based	Hamburgers	chickpea, carrots, oat, lime juice, olive oil , salt, golden flax seeds, chia seeds, sesame seeds, zathar, onion, garlic, smoked paprica, black pepper, manjerona, salt, oregano, cumin and mint	100	1	label analysis	213.333		28.8889		8.55556		7.55556		1.11111					7.55556		412.222
Romão, Botelho, Nakano, Raposo, et al., 2022	Brazil	plant-based	Hamburgers	lentil, oat, girassol, soy sauce, olive oil , lime juice, golden flax seeds, chia seeds, salt, onion, garlic, smoked paprica, sesame seed oil, cilantro, saltm ginger, black pepper	100	1	label analysis	233.333		32.2222		11.1111		3.33333		0.666667					8.88889		444.444
Romão, Botelho, Nakano, Raposo, et al., 2022	Brazil	plant-based	Hamburgers	texturized soy protein, wheat flour, gluten, water, bread crumbs, shimeji, shitake, vegetable fat, salt, garlic	100	1	label analysis	183.333		14.8333		7.16667		6.66667		0					7.33333		250
Romão, Botelho, Nakano, Raposo, et al., 2022	Brazil	plant-based	Hamburgers	soy protein, pea, quinoa, garlic, onion, vegetable fat, spices, salt e flavoring	100	1	label analysis	124		2		20		0		0					0		376
Romão, Botelho, Nakano, Raposo, et al., 2022	Brazil	plant-based	Hamburgers	texturized soy protein, oat, flaxseed flour, onion powder, sunflower oil, quinoa flakes, salt, cassava starch, garlic, carob powder, powdered beet, soluble fiber and natural aroma	100	1	label analysis	332.5		32.5		33.75		7.5		1					13.75		393.75
Romão, Botelho, Nakano, Raposo, et al., 2022	Brazil	plant-based	Hamburgers	texturized soy protein, oat, flaxseed flour , onion, sunflower oil, quinoa flakes, salt, cassava starch, herbs (parsley, green onion), garlic, carob powder, powdered beet, soluble fiber and aroma.	100	1	label analysis	332.5		32.5		33.75		7.5		1					13.75		393.75
Romão, Botelho, Nakano, Raposo, et al., 2022	Brazil	plant-based	Hams	soy isolated fiber, isolated soy protein, water, sugar, soy oil, gluten, salt, yeast extract, potato starch, spices natural.	100	1	label analysis	195		9.75		18.5		9.25		1.5					6.75		575
Romão, Botelho, Nakano, Raposo, et al., 2022	Brazil	plant-based	Hams	water, potato starch, taro starch, corn starch,cassava starch, modified starch , citric acid, sunflower oil	100	1	label analysis	308.333		51.6667		1.83333		10.5		1.16667					0		1296.67
Romão, Botelho, Nakano, Raposo, et al., 2022	Brazil	plant-based	Hams	texturized soy protein, water, isolated soy protein, soy oil, gluten, salt, paprica, soy sauce, sorbitol, pepper, vegetal gum, spices.	100	1	label analysis	170		1		17		11		1					7.5		1135
Romão, Botelho, Nakano, Raposo, et al., 2022	Brazil	plant-based	Hams	texturized soy protein, soy extract, cassava starch, corn starch, wheat flour, gluten, water, soy oil, salt, sugar, sorbitol, soy sauce, natural aroma.	100	1	label analysis	187.5		9		19		8.25		1.25					7.75		987.5
Romão, Botelho, Nakano, Raposo, et al., 2022	Brazil	plant-based	Hams	texturized soy protein, soy protein , cassava starch, gluten, carrageenan, water, soy oil, salt, soy sauce, sorbitol, aroma and spices.	100	1	label analysis	175		2		19.5		10		1					7.65		1130
Romão, Botelho, Nakano, Raposo, et al., 2022	Brazil	plant-based	Hams	Soy, pea and chickpea, vegetable fat, vegetal fiber, salt yeast extract, sugar, extrato de malt, natural aroma , antioxidant ascorbic acid.	100	1	label analysis	476		14		42		28		0					4		600
Romão, Botelho, Nakano, Raposo, et al., 2022	Brazil	plant-based	Meatballs	water, texturized soy protein, isolated soy protein, pea protein e chickpea flour, vegetal fat, modified starch, onion, salt, dextrose, powdered beet, ascorbic acid	100	1	label analysis	210		13.75		10.25		12.5		11.25					0.875		490
Romão, Botelho, Nakano, Raposo, et al., 2022	Brazil	plant-based	Meatballs	soy flour, soy sauce, garlic essential oil e onion	100	1	label analysis	300		20		50		0		0					20		0.4
Romão, Botelho, Nakano, Raposo, et al., 2022	Brazil	plant-based	Meatballs	soy protein, pea, quinoa, garlic, onion, vegetable fat, spices, salt e flavoring	100	1	label analysis	124		2		20		0		0					0		376
Romão, Botelho, Nakano, Raposo, et al., 2022	Brazil	plant-based	Meatballs	water, texturized soy protein, modified corn starch, gluten, soy sauce, onion, garlic, salt, vegetable fat and spices	100	1	label analysis	191.667		4.66667		12.5		14.3333		0					3.33333		463.333
Romão, Botelho, Nakano, Raposo, et al., 2022	Brazil	plant-based	Meatballs	water, pea protein, cottonseed oil, vegetal fat, gluten, salt, malt, onion, starch, sugar, iron, garlic, vitamin B12, methylcellulose, natural aroma, antioxidant ascorbic acid, beet coloring.	100	1	label analysis	34.5714		2.65714		2.65714		1.37143		0.2					0.228571		270.286
Romão, Botelho, Nakano, Raposo, et al., 2022	Brazil	plant-based	Meatballs	texturized soy protein, water, soy protein, soy oil, gluten, salt, corn starch, carrots, carrageenan, soy sauce, sorbitol and spices.	100	1	label analysis	220		15		15.75		10.75		90					3.75		707.5
Romão, Botelho, Nakano, Raposo, et al., 2022	Brazil	plant-based	Meatballs	texturized soy protein, water, soy oil, salt, sugar, gluten, soy sauce, sorbitol, black pepper, brazilian spices, spices and natural aroma.	100	1	label analysis	161.25		15		13.75		5.375		0.875					5		497.5
Romão, Botelho, Nakano, Raposo, et al., 2022	Brazil	plant-based	Meatballs	water, soy protein, palm oil, corn starch, sunflower oil, spices, bamboo fiber, caramel color, natural aroma, and methylcellulose.	100	1	label analysis	203		13		9.2		13		4.3					5.2		514
Romão, Botelho, Nakano, Raposo, et al., 2022	Brazil	plant-based	Meatballs	gluten, texturized soy protein, soy flour, soy oil, salt, spices and caramel color.	100	1	label analysis	160		6.75		19.5		6		1					3.25		790
Romão, Botelho, Nakano, Raposo, et al., 2022	Brazil	plant-based	Meatballs	water, texturized soy protien, potato starch, onion, garlic, salt, spices, maltodextrin, sugar, yeast extract and caramel color.	100	1	label analysis	52		1		10		0		0					7.6		676
Romão, Botelho, Nakano, Raposo, et al., 2022	Brazil	plant-based	Meatballs	water, texturized soy protein, potato starch, onion, garlic, spices, salt, maltodextrin, sugar, yeast extract and caramel color.	100	1	label analysis	44		1		10.6		0		0					5		646
Romão, Botelho, Nakano, Raposo, et al., 2022	Brazil	plant-based	Meatballs	water , texturized soy protein, isolated soy protein, gluten, vegetable fat, tomato juice, modified starch, salt, sugar, maltodextrin, yeast extract, onion, garlic, spices and caramel color	100	1	label analysis	106		0		10.8		7		0.8					5.6		406
Romão, Botelho, Nakano, Raposo, et al., 2022	Brazil	plant-based	Meatballs	texturized soy protein, isolated soy protein, , gluten, soy oil, modified starch, salt, onion, garlic, tomato pulp, sugar, maltodextrin, yeast extract, spices (black pepper, garlic, onion) and caramel color.	100	1	label analysis	126		0.4		12.6		8.2		0.8					7.2		632
Romão, Botelho, Nakano, Raposo, et al., 2022	Brazil	plant-based	Meatballs	water, (soy, pea, chickpea), vegetable fat, vegetal fiber, spicesm salt, tomato pulp, yeast extract, sugar, vinegar, onion, garlic, extrato de malt, natural aroma, antioxidant ascorbic acid, vitamin B12 and iron.	100	1	label analysis	144		5		22		4		0.52					5		420
Romão, Botelho, Nakano, Raposo, et al., 2022	Brazil	plant-based	Meatballs	water, (soy, pea, chickpea), vegetable fat, vegetal fiber, spices , salt, yeast extract, sugar, onion, garlic, extrato de malt, natural aroma , antioxidant ascorbic acid.	100	1	label analysis	119		5		18		3		0.4					5		400
Romão, Botelho, Nakano, Raposo, et al., 2022	Brazil	plant-based	Minced Beef	water, texturized soy protein, pea protein e chickpea flour, vegetal fat, modified starch, onion, salt, sugar, powdered beet, methylcellulose, natural aroma and antioxidant	100	1	label analysis	210		13.75		10.25		12.5		11.25					0.875		490
Romão, Botelho, Nakano, Raposo, et al., 2022	Brazil	plant-based	Minced Beef	water, pea protein, cottonseed oil, vegetal fat, gluten, salt, malt, onion, starch, sugar, iron, garlic, vitamin B12, methylcellulose, natural aroma , antioxidant ascorbic acid, beet coloring.	100	1	label analysis	166		10		13		11		0					4.3		686
Romão, Botelho, Nakano, Raposo, et al., 2022	Brazil	plant-based	Minced Beef	water, texturized soy protein, bread crumbs, onion, palm oil , salt, garlic, spices and spices.	100	1	label analysis	237.333		44		5.73333		4.53333		1.73333					4.8		658.667
Romão, Botelho, Nakano, Raposo, et al., 2022	Brazil	plant-based	Minced Beef	water, soy protein, sunflower oil, corn starch, palm oil, spices , bamboo fiber, spices, natural aroma, caramel color and methylcellulose.	100	1	label analysis	197.5		11.625		9.75		12.375		2.875					5.125		768.75
Romão, Botelho, Nakano, Raposo, et al., 2022	Brazil	plant-based	Minced Beef	gluten, , texturized soy protein, soy flour, vegetal fat , salt, sugar, maltodextrin, yeast extract, spices (black pepper, garlic, onion) and caramel color.	100	1	label analysis	154		4.2		26		3.8		0.6					3		506
Romão, Botelho, Nakano, Raposo, et al., 2022	Brazil	plant-based	Minced Beef	water, (soy, pea, chickpea), vegetable fat, vegetal fiber, spices (natural aroma de bovino), salt, yeast extract, sugar, onion, garlic, antioxidant ascorbic acid, beet, extrato de malt, vitamin B12 e iron.	100	1	label analysis	188		6		14		12		3.6					4.5		450
Romão, Botelho, Nakano, Raposo, et al., 2022	Brazil	plant-based	Minced Beef	soy isolated fiber, isolated soy protein, water, soy oil, sugar, carrots, salt, celery, gluten, chestnut, potato starch, spices, yeast extract.	100	1	label analysis	234		12		19		12		2					17		655
Romão, Botelho, Nakano, Raposo, et al., 2022	Brazil	plant-based	Minced Beef	water, pea protein, soy protein, vegetal fat, cashew fiber meat, onion, garlic, salt, pepper, açai extract, powdered beet, natural aroma and methylcellulose.	100	1	label analysis	182.5		4.625		17.5		10.75		5					8		256.25
Romão, Botelho, Nakano, Raposo, et al., 2022	Brazil	plant-based	Sausages	water, texturized soy protein, isolated soy protein, pea protein e chickpea flour, vegetal fat, modified starch, salt, powdered beet, natural aroma, sugar, onion, garlic, white pepper, methylcellulose, carrageenan, prepared condiment, e antioxidant ascorbic acid.	100	1	label analysis	278		15.4		11.4		19		7.8					0.4		588
Romão, Botelho, Nakano, Raposo, et al., 2022	Brazil	plant-based	Sausages	water, texturized soy protein, soy protein , modified corn starch, cassava starch, vegetable fat, gluten, salt, spices, artificial coloring	100	1	label analysis	222.857		17.1429		11.4286		10.2857		0					2.57143		657.143
Romão, Botelho, Nakano, Raposo, et al., 2022	Brazil	plant-based	Sausages	chickpea, texturized soy protein, soy protein, micronized protein, gluten, vegetable fat, salt, spices, anatto natural coloring	100	1	label analysis	222.857		17.1429		11.4286		10.2857		1.42857					2.57143		657.143
Romão, Botelho, Nakano, Raposo, et al., 2022	Brazil	plant-based	Sausages	soy isolated fiber, water, gluten, soy oil, sugar, potato starch, salt, spices, yeast extract, red rice yeast powder.	100	1	label analysis	240		12.3077		16.9231		13.8462		2.30769					20		712.308
Romão, Botelho, Nakano, Raposo, et al., 2022	Brazil	plant-based	Sausages	water, pea protein, cottonseed oil, vegetal fat, gluten, salt, malt, onion, starch, sugar, iron, garlic, vitamin B12, methylcellulose, natural aroma, antioxidant ascorbic acid, beet coloring.	100	1	label analysis	143.75		4.5		12.125		8.375		0.5					0.625		318.75
Romão, Botelho, Nakano, Raposo, et al., 2022	Brazil	plant-based	Sausages	texturized soy protein, water, isolated soy protein, soy oil, gluten, salt, paprica, soy sauce, sorbitol, pepper, vegeta lgum, konjac and spices.	100	1	label analysis	146.667		1.66667		17		8		1.33333					4		570
Romão, Botelho, Nakano, Raposo, et al., 2022	Brazil	plant-based	Sausages	texturized soy protein, isolated soy protein, cassava starch, water, soy oil, gluten, carrageenan, sorbitol, salt, paprica, soy sauce, natural aroma and spices.	100	1	label analysis	193.333		5.66667		17		11.3333		1.66667					4		656.667
Romão, Botelho, Nakano, Raposo, et al., 2022	Brazil	plant-based	Sausages	texturized soy protein, isolated soy protein, cassava starch , gluten, vegetal gum, water, soy oil, salt, sugar, paprica, soy sauce, sorbitol, natural aroma and spices.	100	1	label analysis	186		3.8		16.2		11.8		1					3.8		588
Romão, Botelho, Nakano, Raposo, et al., 2022	Brazil	plant-based	Sausages	texturized soy protein, water, isolated soy protein, soy oil, gluten, salt, paprica, soy sauce, sorbitol, pepper, vegetal gum, spices.	100	1	label analysis	193.333		14.3333		8		2		1.66667					4.33333		536.667
Romão, Botelho, Nakano, Raposo, et al., 2022	Brazil	plant-based	Sausages	texturized soy protein, isolated soy protein, cassava starch , gluten, vegetal gum, water, soy oil, salt, paprica, soy sauce, sorbitol, aroma and spices.	100	1	label analysis	192		3.6		17.6		11.8		0.8					4		616
Romão, Botelho, Nakano, Raposo, et al., 2022	Brazil	plant-based	Sausages	gluten, texturized soy protein, soy flour, soy oil, vegetal fiber, salt, sugar, maltodextrin, spices	100	1	label analysis	150		3.5		19		6.75		1					4		610
Romão, Botelho, Nakano, Raposo, et al., 2022	Brazil	plant-based	Sausages	gluten, vegetal fiber, soy oil, wheat fiber, wheat flour, soy flour, corn starch, black pepper, salt, sugar, maltodextrin, spices (garlic, cilantro , onion, black pepper) yeast extract, and natural aroma .	100	1	label analysis	107.5		4.5		12.25		4.75		1.25					6.25		357.5
Tso and Forde, 2021	USA	plant-based	bacon	NA	100	1	USDA database	436.056		4.05556		8.44444		46.6111		24.4444				0	1.88889		2132.22				1.77778		0.333333	0
Tso and Forde, 2021	USA	plant-based	beef jerky	NA	100	1	USDA database	321		28.5714		35.7143		3.57143		0				0	0		2286				4.28571		1.97143	0
Tso and Forde, 2021	USA	plant-based	chicken tenders	NA	100	1	USDA database	185.702		15.0962		13.2019		9.45192		1.58654				0	0		1179.79				2.26923		0.673077	0
Tso at al	USA	animal	beef patty	NA	100	1	USDA database	272		0		25.45		18.18		6.95		0.51	8.19	87	0		383				2.41		6.1	2.75
Tso at al	USA	animal	fish	NA	100	1	USDA database	160		0		25.8		5.53		1.02		1.7	58	65.5	0		460				0.54		0.55	5.02
Tso at al	Singapore	animal	fishballs	NA	100	1	Health Promotion Board databse	66.21		4.6		9.9		0.9		0.001				32	0.1		658				0.5
Tso at al	USA	animal	grilled chicken	NA	100	1	USDA database	86.7		1.4		14.2		2.7		1.7		0.2	0.7	11	0		650				2.9		0.3
Tso at al	NA	plant-based	mock chicken	NA	100	1	label analysis	206		0		25.72		10.62		2.52		2.51	4.02	95	0		329				0.53		0.87	0.17
Tso at al	USA	plant-based	impossible burguer	NA	100	1	label analysis	110.7		6.27		11.49		4.44		0.17				0	1.04		911.75
Tso at al	USA	plant-based	beyong burguer	NA	100	1	label analysis	228.57		7.91		16.7		14.29		7.18				0	2.64		764.84				3.69
Tso at al	USA	plant-based	quorn burguer	NA	100	1	label analysis	246.15		4.4		17.58		17.8		4.54				0	1.76		747.25				3.52
van Vliet et al., 2020	USA	animal	ground beef	NA	100	1	NA	194.69		53.0973		20.354		12.3894		4.42478				53.0973	0		61.9469				1.76991		4.0708	1.76991	0.176991
van Vliet et al., 2020	USA	plant-based	soy based alternative	NA	100	1	NA	221.239		7.9646		16.8142		12.3894		7.07965				0	2.65487		327.434				3.71681		4.86726	2.65487	0.353982
van Vliet et al., 2020	USA	plant-based	pea based alternative	NA	100	1	NA	230.088		4.42478		17.6991		15.9292		4.42478				0	1.76991		309.735				3.53982		0	0	0
present study authors	USA	animal	beef jerky	NA	100	1	USDA database	410		11		33.2		25.6		10.8		11.3	1.01	48	1.8		1780				5.42		8.11	0.99	0.142
present study authors	USA	animal	bacon	NA	100	1	USDA database	393		0		13.7		37.1		12.6		15.9	5.76	66	0		751				0.38		1.14	0.5	0.081
present study authors	USA	animal	meatballs	NA	100		USDA database	286		8.06		14.4		22.2		7.63		9.19	3.35		2.3		666				1.77		1.66	1	0.23
present study authors	USA	animal	burguer	NA	100	1	USDA database	295		0		23		21.8		8.8		9.36	0.656	84	0		77				2.42		4.84	2.65	0.176
present study authors	USA	animal	breaded chicken tenders	NA	100	1	USDA database	240		14.9		14.6		13.6		2.44		4.08	6.24	36	1.7		527				0.84		0.61	0.18	0.064
present study authors	USA	animal	breaded chicken breast	NA	100	1	USDA database	263		15		14.7		15.8		3.26		6.48	3.34	41	1.1		536				1.11		0.78	0.27	0.091
present study authors	USA	animal	chicken nuggets	NA	100	1	USDA database	261		16.2		14.4		15.4		3.37		4.67	6.17	34	0.7						1.43		0.75	0.23	0.055
present study authors	USA	animal	cold cuts - luncheon meats	NA	100	1	USDA database	101		0.27		16.7		3.73		1.12		1.47	0.544	41	0		890				0.58		1.52	0.36	0.266
present study authors	USA	animal	cold cuts - mortadella	NA	100	1	USDA database	311		3.05		16.37		25.39		9.51		11.38	3.12	56	0		1246				1.4		2.1	1.48	0.153
present study authors	USA	animal	cold cuts - ham	NA	100	1	USDA database	117		1.58		19.04		3.87		1.285		1.747	0.549	54	0		1149				0.84		1.84	0.4	0.191
present study authors	USA	animal	sausage pork	NA	100	1	USDA database	325		1.42		18.53		27.25		8.826		11.541	5.115	86	0		814				1.2		2.45	0.98	0.176
present study authors	USA	animal	sausage beef	NA	100	1	USDA database	341		3.37		13.3		28.7		11.3		12.7	1.91	61	0		866				1.55		2.14	1.13	0.132
present study authors	USA	animal	sausage, italian	NA	100	1	USDA database	317		2.15		18.2		26.2		9.15		11.6	4.96	80	0		766				1.29		2.41	1.06	0.242
present study authors	USA	animal	Canned Fish, tuna		100	1	USDA database	85		0.08		19		0.94		0.224		0.114	0.259	36	0		219				1.67		0.66	2.57	0.082
present study authors	USA	animal	canned fish, sardines		100	1	USDA database	208		0		24.62		11.45		1.528		3.869	5.148	142	0		307				2.92		1.31	8.94	0.227
present study authors	USA	animal	canned fish, mackerel		100	1	USDA database	156		0		23.19		6.3		1.857		2.225	1.651		0		379				2.04		1.02	6.94	0.212
present study authors	USA	animal	Fish Cakes		100	1	USDA database	212		10.4		13.63		12.64		3.944		4.577	3.109	60	1.2		429				0.72		0.56	0.64	0.126

## Sheet: eggs
source	ingredients	portion	method	Energy (kcal)	Carbohydrates (g)	Protein (g)	Total fats (g)	SFA (g)	MUFA (g)	PUFA (g)	Cholesterol (mg)	Fibre (g)	Sodium (mg)	Calcium (mg)	Iron (mg)	Zinc (mg)	Vit D (mcg)	Vit B12 (mcg)
REAL EGG McClements & McClements 2023		100	USDA database	143	1	12.4	10	3.2	3.63	1.82	411		129	48	1.67	1.24	2.46	1.02
Romao et al 2022	pea starch, pea protein and sodium bicarbonate	100	0	250	33	41	8	0				14	480
Romao et al 2022	isolated rice protein, chick peas and golden flaxseed	100	0	400	17.1429	44.2857	17.1429	0				12.8571	0
McClements & McClements 2023	Water, Mung Bean Protein Isolate, Expeller- Pressed Canola Oil, Contains<2 % of Dehydrated Onion, Gellan Gum, Natural Carrot Extractives (color), Natural Flavors, Natural Turmeric Extractives (color), Potassium Citrate, Salt, Sugar, Tapioca Syrup Solids, Tetrasodium Pyrophos- phate, Transglutaminase, Nisin (preservative)	100	USDA database	159	2	11	11	0					386
McClements & McClements 2023	Water, Pepitas (Pumpkin Seeds), Turmeric, Garlic Powder, Salt.	100	USDA database	170	3.8	11.3	13.2	1.9	7	3	0		377		3.4	2.26
McClements & Grossmann 2021	Water, mung bean protein isolate, expeller-pressed canola oil, contains less than 2% ofdehydrated onion, gellan gum, natural carrot extractives (color), natural flavors, natural turmeric extractives (color), potassium citrate, salt, soy lecithin, sugar, tapioca syrup, tetrasodium pyrophosphate, transglutaminase, nisin (preservative)	100	USDA database	175	2.3	11.4	11.4	0		3.4	0		386
McClements & Grossmann 2021	Water, mung bean protein isolate, expeller-pressed canola oil, corn starch, contains less than 2% of baking powder (sodium acid pyrophosphate, sodium bicarbonate, corn starch, monocalcium phosphate), dehydrated garlic, dehydrated onion, natural carrot extractives (color), natural turmeric extractives (color), salt, transglutaminase	100	USDA database	175	5.3	12.3	12.3	0.9		3.5			526
Tso et al 2021	mung beans (protein source)	100	label	183.85	2.65	8.79	15.24	0.87	9.12	4.29	2.14		285.19	24.21
(de las Heras-Delgado et al., 2023)	median 3 alternatives	100		152.4		3.4	6.7	0.8					304
			mean	208.156	9.45612	17.9345	11.8729	0.55875	8.06	3.5475	0.713333	13.4286	343.024	24.21	3.4	2.26	#DIV/0!	#DIV/0!
			sd	83.0881	11.6604	15.528	3.45992	0.68861	1.49907	0.540085	1.23553	0.808122	160.189	#DIV/0!	#DIV/0!	#DIV/0!	#DIV/0!	#DIV/0!

## Sheet: drinks
Raw material	mixed? Y/N	Flavour if any	Source	Country/region	Product	Ingredients	Portion	Data source	N tested	Energy (kcal)	E range	Carbohydrates (g)	CHO range	Sugars (g)	Sugars range	Protein (g)	PTN range	Total fats (g)	FAT range	SFA (g)	SFA range	MUFA (g)	PUFA (g)	Dietary fibre (g)	Salt (mg)	Salt range	Sodium (mg)	Calcium (mg)	Iron (mg)	Iodine (mcg)	Potassium (mg)	vit B12 (mcg)	Zinc (mg)	Phosphorus (mg)	B2 (mg)	Vit D (mcg)
pea	n		Romão et al 2022	Brazil	Not Milk Integral	Water, Pea protein, Coconut oil, Sugar, Chicory fiber, Pineapple, Sunflower oil, Natural flavors, Salt, Cabbage, Vitamin D2, Vitamin B12, Dipotassium phosphate, Calcium phosphate, Gum arabic, Gellan gum, EDTA.	std by researchers	label		36.8		1.48		0.8		1.28		2.56		1.68				0.92			61.2	92.8				0.28
pea	n		Romão et al 2022	Brazil	Not Milk Semidesnatado	Water, Pea protein, Sugar, Chicory fiber, Pineapple, Coconut oil, Sunflower oil, Natural flavors, Salt, Cabbage, Vitamin D2, Vitamin B12, Dipotassium phosphate, Calcium phosphate, Gum arabic, Gellan gum, EDTA.	std by researchers	label		24		1.36		0.8		1.28		1.2		0.8				3.6			60.8	102.8				0.28
almond	n		Romão et al 2022	Brazil	Leite Vegetal de Amêndoas	Water, almond paste, coconut cream, pea protein, minerals (tricalcium phosphate), stabilizers (guar gum, gellan gum, polyphosphates), sunflower lecithin emulsifier, vitamins (B6, D2 and B12), natural flavor and stevia sweetener.	std by researchers	label		34		0.45		0		1.5		2.9		1.05				0.4			14	165				0.22
coconut, pea protein	y		Romão et al 2022	Brazil	Leite vegetal de coco	Water, coconut cream, pea protein, minerals (tricalcium phosphate), stabilizers (guar gum, gellan gum, polyphosphates), sunflower lecithin emulsifier, vitamins (B6, D2, B12), natural flavor and stevia sweeteners.	std by researchers	label		26.5		0		0		1.5		2.2		1.85							25	165				0.22
almond, coconut	y		Romão et al 2022	Brazil	Leite Vegetal de Amêndoas Fresco	Water, almond paste, coconut cream, pea protein, minerals (tricalcium phosphate), vitamins (B6 and B12), stabilizers (guar gum, gellan gum), sunflower lecithin emulsifier, natural flavor and stevia sweetener.	std by researchers	label		35		0.5		0		1.5		3		1.15				0.5			48	165				0.22
cashew nut	n		Romão et al 2022	Brazil	Leite Vegetal de Castanha de Cajú Fresco	Water, cashew nuts, minerals (tricalcium phosphate), vitamins (B6 and B12), stabilizers (guar gum, gellan gum), sunflower lecithin emulsifier, natural flavor and stevia sweetener.	std by researchers	label		44		2		0		1.5		3.3		1.45				0.4			34.5	165				0.22
coconut, pea protein	y		Romão et al 2022	Brazil	Leite Vegetal de Coco Fresco	Water, coconut cream, pea protein, minerals (tricalcium phosphate), vitamins (B6 and B12), stabilizers (guar gum, gellan gum), sunflower lecithin emulsifier, natural flavor and stevia sweetener.	std by researchers	label		29		0.4		0		1.5		2.4		2							59.5	165				0.22
oat	n		Romão et al 2022	Brazil	Leite Vegetal Naveia Original	Water, oats, organic sunflower vegetable oil, tricalcium phosphate (calcium) and sea salt.	std by researchers	label		54		6.5		0		0.55		2.9		0.3				1.15			60.5					120
oat	n		Romão et al 2022	Brazil	Leite Vegetal Naveia Barista	Water, oats, organic sunflower vegetable oil, tricalcium phosphate, dipotassium phosphate, dicalcium phosphate, calcium carbonate and sea salt.	std by researchers	label		72.5		9		0		0.75		3.75		0.4				1.6			60.5					150
rice	n		Romão et al 2022	Brazil	Leite Jasmine Arroz em Pó	organic rice, calcium, natural soluble fiber inulin, high oleic sunflower oil, salt, natural flavor, natural thickener xanthan gum	std by researchers	label		58.5		13.5		5		0		0.5		0.1							18	120					0.205
rice, almod	y		Romão et al 2022	Brazil	Leite BIOV jasmine arroz com amendoas	water, organic rice (15%), organic sunflower oil, organic almond paste and salt	std by researchers	label		55.5		10		4.7		0		1.5		0.3							15
rice, coconut	y		Romão et al 2022	Brazil	Leite BIOV jasmine arroz com coco	organic rice, calcium, coconut milk powder, high oleic sunflower oil, salt, natural flavor, natural thickener xanthan gum.	std by researchers	label		58.5		13.5		5		0.5		0.5		0.1				0.3			18	120					0.205
oat	n		Romão et al 2022	Brazil	Leite BioV Aveia Jasmine	water, organic whole oats (11%), organic sunflower oil, natural calcium and salt	std by researchers	label		72.5		9		0		0.75		3.75		0.4				1.6			60.5					150
rice	n		Romão et al 2022	Brazil	Leite Jasmine Arroz	organic rice, calcium, natural soluble fiber inulin, high oleic sunflower oil, salt, natural flavor, natural thickener xanthan gum	std by researchers	label		58.5		13.5		5		0		0.5		0.1							18	120					0.205
rice, oat	y		Romão et al 2022	Brazil	Leite Jasmine Arroz com Aveia	Organic rice, oat fiber, organic oats, calcium, high oleic sunflower oil, salt, natural flavors and natural thickener xanthan gum.	std by researchers	label		67		13.5		5		2.3		0.4		0.1				0.4			7.5	120
rice	n		Romão et al 2022	Brazil	Bebida de Arroz Nesfit	Water, brown rice, soluble fiber, sunflower vegetable oil, calcium, salt, vitamin D, gellan gum stabilizer, flavorings and emulsifiers soy lecithin	std by researchers	label		36		5.5		4.45		0.55		1.2		0.1				3.1			29	174
pea protein	n		Romão et al 2022	Brazil	Bebida Natural Nesfit	Water, pea protein isolate, demerara sugar, sunflower vegetable oil, vitamins and minerals [calcium (tribasic calcium phosphate), vitamin A (retinyl palmitate) and vitamin D (ergocalciferol)], flavorings, gellan gum stabilizer and monobasic potassium phosphate acidity regulator.	std by researchers	label		56.5		3.75		3.35		3.5		3.05		0.25							88	130
rice, almond	y		Romão et al 2022	Brazil	Bebida de Arroz Integral e Amendoas Nesfit	Water, brown rice (6.5%), soluble fiber (polydextrose), sunflower vegetable oil, almond powder, calcium (tricalcium phosphate), salt, vitamin D (cholecalciferol), gellan gum stabilizer, flavorings and soy lecithin emulsifier.	std by researchers	label		39.5		6		5		0.6		1.35		0.15				3.15			29	174
rice, coconut	y		Romão et al 2022	Brazil	Bebida de Arroz e Coco Nesfit	Water, brown rice (6.5%), soluble fiber (polydextrose), coconut powder, sunflower vegetable oil, calcium (tricalcium phosphate), salt, vitamin D (cholecalciferol), flavorings, gellan gum stabilizer and soy lecithin emulsifier	std by researchers	label		45.5		7.5		5		0.55		1.4		0.2				3.1			30	174
oat	n		Romão et al 2022	Brazil	Bebida de Aveia Nesfit	Water, whole oats, soluble fiber, sunflower vegetable oil, calcium, salt, vitamin D, gellan gum stabilizer, flavorings and soy lecithin emulsifier.	std by researchers	label		42		8		4.7		1		0.55		0.2				3.8			23	173.5
oat	n	cocoa	Romão et al 2022	Brazil	Bebida de Aveia e Cacau	Water, whole oats, demerara sugar, soluble fiber, cocoa powder, calcium, salt, vitamin D, flavorings and gellan gum stabilizer	std by researchers	label		40		7.69231		4.61538		1.15385		0.5		0.153846				3.84615			23.4615	177.692
rice, oat, pea protein	y		Romão et al 2022	Brazil	Molico Vegetal Nestlé	Cereals 31% (rice flour and whole oat flour), pea vegetable protein, polydextrose, demerara sugar, minerals [calcium (calcium carbonate), magnesium (magnesium carbonate), iron (ferric pyrophosphate)] and vitamins [vitamin C (sodium ascorbate), vitamin B3 (nicotinamide), vitamin B5 (calcium D-pantothenate), vitamin B1 (thiamine mononitrate), vitamin B6 (pyridoxine hydrochloride), vitamin A (retiny…	std by researchers	label		316		34.4		12.4		29.2		5.2		0.8				18			632	2000				1.6
rice, oat, pea protein	y		Romão et al 2022	Brazil	Ninho Vegetal Nestlé	Cereals 38% (whole oats and rice flour), polydextrose (dietary fiber), pea protein isolate, demerara sugar, minerals [calcium (calcium carbonate), iron (ferric pyrophosphate) and zinc (zinc sulfate), vitamins {vitamin (sodium L-acorbate), vitamin E (DL-alpha-tocopheryl acetate), vitamin A (retinyl acetate) and vitamin D (cholecalciferol), flavorings, emulsifier soy lecithin and acidity regulator …	std by researchers	label		292		44		12.8		20		4		0				23.6			416	1520				0	8.4
oat, pea protein	y		Romão et al 2022	Brazil	Ninho Banana e Maçã Nestlé	Water, oats (4.8%), fruit pulp (4.6%) (banana pulp and apple pulp), pea protein, sunflower vegetable oil, demerara sugar, polydextrose, minerals (calcium, iron and zinc), vitamins (vitamin C, vitamin E, niacin, thiamine, vitamin B6, riboflavin, vitamin A, folic acid, biotin, vitamin D2 and vitamin B12), flavorings and stabilizers gellan gum. Contains oats, may contain rye, barley and wheat.	std by researchers	label		60		7.5		5.5		2.4		2.3		0.2				1.35			52	98.5				0	0.75
oat	n		Romão et al 2022	Brazil	Nude Edição Barista	water, oats, canola oil, bipotassium phosphate, calcium carbonate, salt, vitamin d2, b2 and b12	std by researchers	label		48.5		4.2		2.95		1.15		3		0.5							9	120				0.38
oat	n		Romão et al 2022	Brazil	Nude Original Orgânico	water, oats, sea salt	std by researchers	label		33		5		3.65		1.35		0.75		0.2				0.5			40
oat	n		Romão et al 2022	Brazil	Nude Sabor Baunilha	water, oats, natural vanilla extract and sea salt	std by researchers	label		49.5		8		5.75		2.05		0.95		0.25				0.55			40
oat	n	cocoa	Romão et al 2022	Brazil	Nude de Cacau	water, oats, cocoa and sea salt	std by researchers	label		52		9		6.3		1.8		1		0.25				0.5			40
oat	n		Romão et al 2022	Brazil	Nude + Cálcio	water, oats, calcium carbonate and sea salt	std by researchers	label		41		7		4.4		1.65		0.8		0.25				0.45			40	75
oat	n		Romão et al 2022	Brazil	Nude Barista	water, oats, canola oil, bipotassium phosphate, calcium carbonate, salt, vitamin d2, b2 and b12	std by researchers	label		48.5		4.2		2.95		1.15		3		0.5							9	120				0.38
almond	n		Romão et al 2022	Brazil	Almond Breeze Original	Reconstituted almond paste, cane sugar, calcium carbonate, sea salt, mix of vitamins A, D and E, potassium citrate stabilizers, gellan gum and tara gum, sunflower lecithin emulsifier and natural flavoring.	std by researchers	label		25.5		3.15		3.15		0.45		1.25		0							19.5	200
almond	n	chocolate	Romão et al 2022	Brazil	Almond Breeze Chocolate	Reconstituted almond paste, cocoa powder, cane sugar, calcium carbonate, sea salt, mix of vitamins A, D and E, natural flavoring, potassium citrate stabilizers, gellan gum and tara gum and sunflower lecithin emulsifier.	std by researchers	label		49		8.5		8.5		0.65		1.4		0.15							20	200
almond	n	vanilla	Romão et al 2022	Brazil	Almond Breeze Baunilha	Reconstituted almond paste, cane sugar, calcium carbonate, sea salt, mix of vitamins A, D and E, natural flavoring, potassium citrate stabilizers, gellan gum and tara gum and sunflower lecithin emulsifier.	std by researchers	label		35		5.5		5.5		0.45		1.25		0							19.5	200
almond	n		Romão et al 2022	Brazil	Almond Breeze Sem Açúcar	Reconstituted almond paste, calcium carbonate, sea salt, mix of vitamins A, D and E, potassium citrate stabilizers, tara gum and gellan gum, sunflower lecithin emulsifier and natural flavorings.	std by researchers	label		15		0.45		0.45		0.45		1.25		0							19.5	200
almond, coconut	y	coconut	Romão et al 2022	Brazil	Almond Breeze Amendoas com Coco	Reconstituted almond paste, cane sugar, coconut powder, calcium carbonate, sea salt, mix of vitamins A, D and E, natural flavorings, potassium citrate stabilizers, gellan gum and tara gum and sunflower lecithin emulsifier.	std by researchers	label		29		4.25		0		0.45		1.15		0							19.5	200
almond	n	chocolate, no added sugars	Romão et al 2022	Brazil	Almond Breeze Chocolate Sem Açúcar	Reconstituted almond paste, cocoa powder, calcium carbonate, sea salt, mix of vitamins A, D and E, natural flavorings, potassium citrate stabilizers, tara gum and gellan gum and sunflower lecithin emulsifier.	std by researchers	label		17.6		0.56		0.56		0.64		1.4		0.16							20	200
almond	n		Romão et al 2022	Brazil	Leite de Amendoas Silk Sem Açúcar	water, sugar, almond paste, calcium carbonate, sodium chloride (salt), zinc gluconate, riboflavin (vit. B2), ergocalciferol (vit. D2), cyanocobalmin (vit. B12), stabilizers locust bean gum and gellan gum and emulsifier sunflower lecithin.	std by researchers	label		10.5		2.35				0.5		1		0							61
almond	n		Romão et al 2022	Brazil	Leite de Amendoas Silk	water, sugar, almond paste, calcium carbonate, sodium chloride (salt), zinc gluconate, riboflavin (vit. B2), ergocalciferol (vit. D2), cyanocobalmin (vit. B12), stabilizers locust bean gum and gellan gum and emulsifier sunflower lecithin.	std by researchers	label		24		3.4		2		3.4		1		0							82
cashew nut	n		Romão et al 2022	Brazil	Leite de Castanha de Caju Silk	water, cashew nut paste, sugar, calcium carbonate, sodium chloride (salt), zinc gluconate, riboflavin (vit. B2), ergocalciferol (vit. D2), cyanocobalmin (vit B12), stabilizers locust bean gum and gellan gum, emulsifier sunflower lecithin and antioxidant sodium ascorbate.	std by researchers	label		29.5		3.75				0.45		1.4		0.25							72.5
almond	n	cocoa	Romão et al 2022	Brazil	Leite de Amêndoa e Cacau Silk	water, sugar, almond paste, cocoa, calcium carbonate, sodium chloride (salt), zinc gluconate, riboflavin (vit B2), ergocalciferol (vit D2), cyanocobalmin (vit B12), stabilizers locust bean gum and gellan gum, antioxidant ascorbic acid, emulsifier sunflower lecithin and flavoring.	std by researchers	label		42		7.5				0.6		1.05		0.15				0.5			82.5
almond, coconut	y		Romão et al 2022	Brazil	Leite de Amêndoas Silk Coco	water, concentrated coconut milk, sugar, calcium carbonate, sodium chloride (salt), zinc gluconate, riboflavin (vit B2), ergocalciferol (vit D2), cyanocobalmin (vit B12), flavoring, stabilizers locust bean gum and gellan gum, emulsifier sunflower lecithin and antioxidant sodium ascorbate.	std by researchers	label		27.5		2.35				0		1.85		1.65							75
rice	n		Romão et al 2022	Brazil	Bebida de Arroz Líquida Sabor Original	Water, rice, sunflower oil, calcium carbonate (source of calcium), sea salt and stabilizers tricalcium phosphate and sodium citrate	std by researchers	label		37		7.5				0		0.775		0							20
rice, almond	y		Romão et al 2022	Brazil	Bebida de Arroz Líquida Sabor Amêndoas	Water, rice, sunflower oil, almond paste, natural flavor, sea salt, natural emulsifier xanthan gum, stabilizers tricalcium phosphate and sodium citrate	std by researchers	label		37		7.5				0		0.775		0							20
rice, peanut	y		Romão et al 2022	Brazil	Bebida de Arroz Líquida Sabor Amendoim	Water, rice, sunflower oil, peanut butter, natural flavoring, sea salt, natural emulsifier xanthan gum, stabilizers tricalcium phosphate and sodium citrate.	std by researchers	label		37		7.5				0		0.775		0							20
rice, cashew nut	y		Romão et al 2022	Brazil	Bebida de Arroz Líquida Sabor Castanha de Caju	Water, rice, sunflower oil, cashew nut paste, natural identical flavor, sea salt, natural emulsifier xanthan gum, stabilizers tricalcium phosphate and sodium citrate.	std by researchers	label		37		7.5				0		0.775		0							20
rice	n	chocolate	Romão et al 2022	Brazil	Bebida de Arroz Líquida Sabor Chocolate	Water, rice, sunflower oil, cocoa powder, natural flavors, sea salt, natural emulsifier xanthan gum, stabilizers, tricalcium phosphate, sodium citrate and natural sweetener stevia.	std by researchers	label		37		7.5				0		0.775		0							20
rice, coconut	y	coconut	Romão et al 2022	Brazil	Bebida de Arroz Líquida Sabor Coco	Water, rice, sunflower oil, grated coconut, flavors identical to natural coconut water, sea salt and stabilizers tricalcium phosphate and sodium citrate.	std by researchers	label		37		7.5				0		0.775		0							20
rice	n	vanilla	Romão et al 2022	Brazil	Bebida de Arroz Líquida Sabor Baunilha	Water, rice, sunflower oil, sea salt, natural-identical flavor, and stabilizers tricalcium phosphate and sodium citrate.	std by researchers	label		37		7.5				0		0.775		0							20
rice	n		Romão et al 2022	Brazil	Bebida de Arroz Em Pó Sabor Original	Rice (93%), polydextrose (source of fiber), calcium carbonate (source of calcium), sea salt, retinyl acetone (vitamin A), tocopherol (vitamin E), natural-identical flavorings and antihumactant INS 551.	std by researchers	label		380		83.3333				6.66667		0		0				5			150
rice	n		Romão et al 2022	Brazil	Bebida de Arroz Em Pó Sabor Original	Rice (93%), polydextrose (source of fiber), calcium carbonate (source of calcium), sea salt, retinyl acetone (vitamin A), tocopherol (vitamin E), natural-identical flavorings and antihumactant INS 551	std by researchers	label		380		83.3333				6.66667		0		0				5			150
rice	n	banana and apple	Romão et al 2022	Brazil	Bebida de Arroz Em Pó Sabor Banana e Maçã	Rice (91%), natural soluble fiber inulin, dehydrated banana and apple pulp, calcium carbonate (source of calcium), sea salt, retinyl acetate (vitamin A), tocopherol (vitamin E), flavorings identical to natural ones, natural stabilizer xanthan gum, anti-caking agent INS 551 and natural sweetener stevia.	std by researchers	label		380		83.3333				6.66667		0		0				5			150
rice	n	chocolate	Romão et al 2022	Brazil	Bebida de Arroz Em Pó Sabor Chocolate	Rice (83%), cocoa powder, natural soluble fiber inulin, calcium carbonate (source of calcium), sea salt, retinyl acetate (vitamin A), tocopherol (vitamin E), flavorings identical to natural ones, natural stabilizer xanthan gum, anti-caking agent INS 551 and natural sweetener stevia.	std by researchers	label		380		83.3333				6.66667		0		0				5			150
rice	n	strawberry	Romão et al 2022	Brazil	Bebida de Arroz Em Pó Sabor Morango	Rice (88%), natural soluble fiber inulin, dehydrated strawberry pulp, calcium carbonate (source of calcium), sea salt, retinyl acetate (vitamin A), tocopherol (vitamin E), flavorings identical to natural ones, natural stabilizer xanthan gum, anti-caking agent INS 551, natural beetroot coloring and natural sweetener stevia.	std by researchers	label		380		83.3333				6.66667		0		0				5			150
oat, cashew nut	y		Romão et al 2022	Brazil	Leite a tal da castanha barista	water, oats, cashew nuts, sea salt and natural flavor.	std by researchers	label		39		4.25		1.4		1.2		1.9		0.35							42.5
cashew nut	n		Romão et al 2022	Brazil	Leite a tal da castanha original	Water and organic cashew nut	std by researchers	label		45		1.5		0.45		1.5		3.65		0.7							0	3.75					0.12
cashew nut, coconut	y		Romão et al 2022	Brazil	Leite a tal da castanha caju + Coco	Water, organic cashew nut and organic coconut milk	std by researchers	label		40		1.55		0.4		1		3.3		0.7							0	2.5					0.15
almond	n		Romão et al 2022	Brazil	Leite a tal da castanha amêndoa	Water and almond	std by researchers	label		28.5		0.85		0.2		0.95		2.35		0.2				1			19.5	105					0.35
almond	y	cocoa	Romão et al 2022	Brazil	Leite a tal da castanha castanha + cacau	Water, organic cashew nut, organic demerara sugar and cocoa	std by researchers	label		75		9				1.5		3.65		0.75				0.6			0	2.75					0.18
oat	n		Romão et al 2022	Brazil	Leite a tal da castanha aveia	Water, Oat Flour, Calcium Carbonate and Sea Salt	std by researchers	label		37.5		8		3.15		0		0.6									49.5	200
cahsew nut, pea protein, almond, brazilian nut	y		Romão et al 2022	Brazil	Leite a tal da castanha mixed nuts	Water, Organic Cashew Kernel, Pea Protein, Almond, Brazil Nut and Tricalcium Phosphate (Calcium)	std by researchers	label		50		1.15		0.4		3.5		3.5		0.65				0.45			47.5	180					0.1
cashew nut, brazilian nut	y		Romão et al 2022	Brazil	Leite a tal da castanha caju + Pará	Water, Organic Cashew Nuts and Brazil Nuts	std by researchers	label		40		1.65		0.45		1.05		3.25		0.7													0.185
peanut, cashew nut	y		Romão et al 2022	Brazil	Leite a tal da castanha caju + amendoim	Water, Peanut and organic cashew nut	std by researchers	label		54.5		1.55		0.05		2.7		4.15		0.35				0.6				8.5					0.365
oat, coconut	y		Romão et al 2022	Brazil	Leite Natuterra Aveia + Coco	Water, Oat flour, Coconut cream, Calcium (tricalcium phosphate), Stabilizers gellan gum, guar gum, Vitamins (D, E, B12)	std by researchers	label		14.5		0.35				0.35		0.85		0.7				0.2				150				0.36
almond	n		Romão et al 2022	Brazil	Leite de Amêndoas Natuterra	Water, Almond paste, calcium (tricalcium phosphate), stabilizers gellan gum, guar gum, Vitamins (D, E, B12)	std by researchers	label		18		0.65				0.65		1.6		0.1								150				0.36
oat	n		Romão et al 2022	Brazil	Leite Natuterra Aveia	Water, Oats, Calcium (tricalcium phosphate), natural flavor, stabilizers gellan gum, guar gum, Vitamins (D, E, B12).	std by researchers	label		11.5		2				0.4		0.2						0.3				150				0.36
macadamia nut, almond, cashew nut	y		Romão et al 2022	Brazil	Leite Vegetal 3 Nuts – Macadâmia, Amêndoa e Castanha de Caju	Water, macadamia, almond and cashew nuts	std by researchers	label		41		1.1		0.2		0.8		3.8		0.75				0.5			5.5
macadamia nut, coconut	y		Romão et al 2022	Brazil	Leite Vegetal de Macadâmia e Coco	Water, macadamia and coconut milk	std by researchers	label		53		1.5		0.25		1.5		5.5		2.25				1			5.5
macadamia nut, cashew nut	y		Romão et al 2022	Brazil	Leite Vegetal de Macadâmia e Castanha de Caju	Water, macadamia and cashew nut	std by researchers	label		43		1.5		0.25		1.5		3		0.6				1			5.5
cashew nut	n		Romão et al 2022	Brazil	Leite Vegetal Possible Foods	Water, demerara sugar, cashew nuts, calcium carbonate, sea salt, guar gum thickener and natural flavor	std by researchers	label		20.5		2.5		2.1		0.4		1		0.15							58.5	200
cashew nut	n	chocolate	Romão et al 2022	Brazil	Leite Vegetal Possible Foods Chocolate	water, organic demerara sugar, organic cashew nuts, cocoa, calcium carbonate, sea salt, guar gum thickener and natural flavors	std by researchers	label		40		6		4.65		0.75		1.45		0.25				0.5			59	200
cashew nut	n		Romão et al 2022	Brazil	Bebida de castanh de cajú sem adição de açúcar nature's heart	Reconstituted cashew nut paste, calcium (tricalcium phosphate), sea salt, vitamin A (retinyl palmitate), vitamin D2 (ergocalciferol), natural stabilizer gellan gum and natural emulsifier sunflower lecithin.	std by researchers	label		13		0.5		0.15		0.35		1		0.2				0.3			44	149.5
almond	n		Romão et al 2022	Brazil	Bebida de Amêndoas s/ adição de açúcares 1L – Nature’s Heart	reconstituted almond paste, calcium (tricalcium phosphate), sea salt, vitamin A (retinyl palmitate), vitamin D2 (ergocalciferol), natural stabilizer gellan gum and natural emulsifier sunflower lecithin	std by researchers	label		13.5		0.5		0.1		0.4		1.05						0.3			44	149.5
rice	n		Romão et al 2022	Brazil	Bebida de Arroz s/ adição de açúcares 1L – Nature’s Heart	water, rice, sunflower vegetable oil, calcium (tricalcium phosphate), sea salt, vitamin A (retinyl palmitate), vitamin D2 (ergocalciferol), natural stabilizer gellan gum and natural flavoring	std by researchers	label		35.5		5.5		4.45		0.55		1.35						0.4			36	149.5
oat	n		Romão et al 2022	Brazil	Bebida de Aveia s/ adição de açúcares 1L – Nature’s Heart	water, oats, sunflower vegetable oil, calcium (tricalcium phosphate), sea salt, vitamin A (retinyl palmitate), vitamin D2 (ergocalciferol), natural stabilizer gellan gum and natural flavoring	std by researchers	label		49.5		7		4.8		1.1		1.95		0.15				1.25			36	149.5
rice	n	cocoa	Romão et al 2022	Brazil	Bebida de Cacau & Arroz 1L – Nature’s Heart	water, rice, demerara sugar, cocoa powder, sunflower vegetable oil, calcium (tricalcium phosphate), sea salt, vitamin A (retinyl palmitate), vitamin D2 (ergocalciferol), natural stabilizer gellan gum and natural flavoring	std by researchers	label		53		9.5		8.5		1.1		1.85		0.15				1.1			45.5	149.5
rice, coconut	y		Romão et al 2022	Brazil	Bebida de Coco & Arroz s/ adição de açúcares 1L – Nature’s Heart	water, rice, coconut powder, sunflower vegetable oil, calcium (tricalcium phosphate), sea salt, vitamin A (retinyl palmitate), vitamin D2 (ergocalciferol), natural stabilizer gellan gum and natural flavorings	std by researchers	label		46.5		8		4.45		0.55		1.4						0.4			37	149.5
soy	n		Romão et al 2022	Brazil	Leite Vegetal de Soja Naturis Batavo	Water, soy extract, sugar, calcium (tricalcium phosphate), sodium chloride (salt), stabilizers carrageenan and carboxymethyl cellulose, flavorings and stabilizer sodium citrate	std by researchers	label		47.5		6				2.7		1.45		0.85				0.4			47.5	120
peanut, cashew nut	y		Romão et al 2022	Brazil	LEITE DUOLAT AMENDOIM E CASTANHA 1L - CAJUEIRO	Water, peanuts and cashew nuts	std by researchers	label		61.5		2.4				2.55		4.65		0.6				0.75			4.15
cashew nut	n		Romão et al 2022	Brazil	LEITE 85 CASTANHAS 1L - CAJUEIRO	Water and cashew nuts	std by researchers	label		54		2.7				1.9		3.95		0.75							4.55
cashew nut	n		Romão et al 2022	Brazil	LEITE TOASTED 1L - CAJUEIRO	Water and cashew nuts	std by researchers	label		42		1.95				1.4		3.15		0.55							1.55
oat	na		Angelino et al. 2020	Italy	oat drinks	NA	100	label	40	47	(42-51)					0.6	(0.4-0.9)	1.2	(1.1–1.5)	0.2	(0.2-0.3)				0.1	(0.09-0.1)
almond	n		Angelino et al. 2020	Italy	almond drinks	NA	100	label	32	38	-2646	3	(0.74.7)	3	(0.2–3.8)	0.8	(0.5–1.0)	2.3	(1.3–3.4)	0.2	(0.2–0.4)				0.1	(0.00.13)
rice	na		Angelino et al. 2020	Italy	rice drinks	NA	100	label	72	57	(54–61)	12	(10.5-13)	6.2	(5.0–7.4)	0.2	(0.0–0.4)	1	(1.0-1.1)	0.2	(0.2–0.2)				0.1	(0.09–0.10)
soy	na		Angelino et al. 2020	Italy	soy drinks	NA	100	label	84	44	(39–54)	3	(1.5–4.9)	2.6	(1.0–4.3)	3.3	(3.0–3.6)	2	(1.8–2.1)	0.3	(0.3–0.4)				0.1	(0.05–0.14)
soy	n		Chalupa-Krebzdak et al. 2018	North America	Soy milk alternative, brand 1	Soymilk 97.2% (purified water, soy beans), coconut oil, sugar, water, salt, glycerin mono fatty acid ester, sodium bicarbonate.	std by researchers	USDA nutrient database		58		2.63				3.16		3.68		1.32								0
soy	n		Chalupa-Krebzdak et al. 2018	North America	Soy milk alternative, brand 2	Organic soymilk (filtered water, whole organic soy beans), calcium carbonate, organic locust bean gum, sea salt, natural flavours, gellan gum, vitamin A palmitate, ergocalciferol (vitamin D2), riboflavin (vitamin B2), cyanoconalamin (vitamin B12).	std by researchers	USDA nutrient database		33		1.67				2.92		1.67		0.21								125
soy	n		Chalupa-Krebzdak et al. 2018	North America	Soy milk alternative, brand 3	Soy milk (filtered water, soy beans), cane sugar, contains 2% or less of: vitamin and mineral blend (calcium carbonate, vitamin A palmitate, vitamin D2, riboflavin B2, vitamin B12), sea salt, natural flavour, gellan gum.	std by researchers	USDA nutrient database		42		5				2.5		1.46		0.21		0.21	0.83					188
soy	n		Chalupa-Krebzdak et al. 2018	North America	Soy milk alternative, brand 4	Filtered water, organic whole soybeans, organic fair trade unrefined cane sugar, calcium carbonate, salt, organic fair trade vanilla flavour, vitamin A palmitate, gellan gum, riboflavin (vitamin B2), vitamin B12.	std by researchers	USDA nutrient database		46		4.58				2.92		1.67		0.21								125
soy	n		Chalupa-Krebzdak et al. 2018	North America	Soy milk alternative, brand 5	Filtered water, whole organic soybeans, evaporated organic cane juice, calcium carbonate, organic natural flavours, sea salt, xanthan gum, carrageenan, vitamin A palmitate, riboflavin (B2), vitamin D2, vitamin B12.	std by researchers	USDA nutrient database		42		3.75				2.92		1.67		0.21		0.42	0.83					125
coconut	n		ChalupaKrebzdak et al. 2018	North America	Coconut milk alternative, brand 1	Organic coconut milk (or water, organic coconut cream), organic dried cane syrup, chicory root extract (inulin), tapioca dextrose, pectin, algin (kelp extract), magnesium phosphate, tricalcium phosphate, rice starch, natural flavours, locust bean gum, live cultures, carrageenan, guar gum, dipotassium phosphate, vitamin B12.	std by researchers	USDA nutrient database		76		9.41				0.59		4.12		3.53								176
coconut	n		ChalupaKrebzdak et al. 2018	North America	Coconut milk alternative, brand 2	Coconut extract (25%), water, carboxymethyl cellulose (E466, guar gum).	std by researchers	USDA nutrient database		92		7				2		6		5								0
coconut	n		ChalupaKrebzdak et al. 2018	North America	Coconut milk alternative, brand 3	Coconut milk, water, stabiliser, sodium metabisulphite.	std by researchers	USDA nutrient database		50		3.75				1.25		5		0								0
rice	n		ChalupaKrebzdak et al. 2018	North America	Rice milk alternative	Rice milk.	std by researchers	USDA nutrient database		47		9.17				0.28		0.97		0		0.625	0.313					118
hemp, rice	y		ChalupaKrebzdak et al. 2018	North America	Hemp milk alternative	Organic flax/hemp cream (filtered water, organic flax oil, organic hemp oil), organic brown rice solids, organic brown rice syrup, organic tapioca, nonGMO sunflower lecithin, Himalayan salt, organic guar gum, xanthan gum.	std by researchers	USDA nutrient database		19		2.5				0.83		1.25		0								12
almond	n		ChalupaKrebzdak et al. 2018	North America	Almond milk alternative, brand 1	Almond milk.	std by researchers	USDA nutrient database		15		0.58				0.59		1.1		0		0.708	0.236					197
almond	n		ChalupaKrebzdak et al. 2018	North America	Almond milk alternative, brand 2	Almond milk (filtered water, almonds), evaporated cane juice syrup, calcium carbonate, sea salt, potassium citrate, carrageenan, sunflower lecithin, vitamin A palmitate, vitamin D2, dalpha tocopherol (natural vitamin E).	std by researchers	USDA nutrient database		25		3.33				0.42		1.04		0.08		0.62	0.21					188
almond	n		ChalupaKrebzdak et al. 2018	North America	Almond milk alternative, brand 3	Almond milk (filtered water, almonds), calcium carbonate, tapioca starch, sea salt, potassium citrate, carrageenan, sunflower lecithin, natural flavour, vitamin A palmitate, vitamin D2 and dalpha tocopherol (natural vitamin E).	std by researchers	USDA nutrient database		12		0.62				0.31		1.08		0								185
almond	n		ChalupaKrebzdak et al. 2018	North America	Almond milk alternative, brand 4	Almond milk (filtered water, almonds), honey, cane sugar, calcium carbonate, sea salt, potassium citrate, carrageenan, sunflower lecithin, guar gum, natural flavour, vitamin A palmitate, vitamin D2, dalpha tocopherol (natural vitamin E).	std by researchers	USDA nutrient database		21		3.33				0.42		1.04		0		0.62	0.21					188
almond, pea, rice	y		ChalupaKrebzdak et al. 2018	North America	Almond milk alternative, brand 5	Almond milk (water, almonds), pea protein, rice protein, calcium phosphate, magnesium phosphate, carrageenan, natural flavour, locust bean gum, kosher sea salt, vitamin A palmitate, vitamin D2 lselenomethionine (selenium), zinc oxide, folic acid, vitamin b12.	std by researchers	USDA nutrient database		17		0.42				2.08		0.83		0								42
cashew nut, almond	y		ChalupaKrebzdak et al. 2018	North America	Cashew milk alternative, brand 1	Cashew milk (filtered water, cashews), cane sugar, tricalcium phosphate, sea salt, almond butter, locust bean gum, sunflower lecithin, gellan gum, vitamin E acetate, zinc gluconate, vitamin A palmitate, riboflavin (B2) vitamin B12, vitamin D2.	std by researchers	USDA nutrient database		25		3.75				0.42		1.04		0		0.62	0					188
cashew nut, almond	y		ChalupaKrebzdak et al. 2018	North America	Cashew milk alternative, brand 2	Cashew milk (filtered water, cashews), cane sugar, tricalcium phosphate, sea salt, almond butter, locus bean gum, sunflower lecithin, gellan gum, vitamin E acetate, zinc gluconate, vitamin A palmitate, riboflavin (B2) vitamin B12, vitamin D2.	std by researchers	USDA nutrient database		79		5.73				2.2		5.29		0.88			0.88					9
almond	n		Kasapidou et al. 2023	Northern Greece	Almond (3%)		100	label				0.5		0.5		0.7		1.7		0.1				1.8	100
almond	n		Kasapidou et al. 2023	Northern Greece	Almond (2.5%)		100	label				2.8		2.8		0.7		1.5		0.1				1	100
almond	n		Kasapidou et al. 2023	Northern Greece	Almond (4.5%)		100	label				3.4		3.2		1.3		2.9		0.2				< 0.5	<10
almond	n		Kasapidou et al. 2023	Northern Greece	Almond (3.5%)		100	label				< 0.5		< 0.5		1		2.2		0.2				< 0.5	80
almond	n		Kasapidou et al. 2023	Northern Greece	Almond (3%)		100	label				4.4		3.6		0.7		1.7		0.1				0.4	100
almond	n		Kasapidou et al. 2023	Northern Greece	Almond (3%)		100	label				3		2		0.7		1.7		0.1				0.4	100
almond	n		Kasapidou et al. 2023	Northern Greece	Almond (2.5%)		100	label				2.9		2.9		3.2		1.7		0.1				1.3	100
almond	n		Kasapidou et al. 2023	Northern Greece	Almond (2.5%)		100	label				5.2		4		3.2		2		0.2				1.3	110
oat	n		Kasapidou et al. 2023	Northern Greece	Oat (12%)		100	label				8		4.9		1.2		1.5		0.3				1.7	110
oat	n		Kasapidou et al. 2023	Northern Greece	Oat (12%)		100	label				8.4		6.2		3.2		1.5		0.2				2	110
oat (8%) & seeds	y		Kasapidou et al. 2023	Northern Greece	Oat (8%) & Seeds (Sesame 0.5%, sunflower 1%, pumpkin 0.5%)		100	label				2.7		1.6		0.3		0.8		0.1				0.2	100
oat (8%) & hazelnut	y		Kasapidou et al. 2023	Northern Greece	Oat (8%) & Hazelnut (2.5%)		100	label				5.6		3.5		1.2		2.2		0.2				1.7	110
rice (5.1%) & coconut	y		Kasapidou et al. 2023	Northern Greece	Rice (5.1%) & Coconut (1.5%)		100	label				5		2.7		0.2		1.5		1				0.2	100
peanut	n		Kasapidou et al. 2023	Northern Greece	Peanut (3%)		100	label				0.5		0.5		0.7		1.7		0.2				1.8	100
almond	n	cocoa	Kasapidou et al. 2023	Northern Greece	Cocoaflavoured Almond (2.5%)		100	label				8.1		6.5		0.7		1.4		0.2				0.4	150
almond	n	cocoa	Kasapidou et al. 2023	Northern Greece	Cocoaflavoured Almond (2.5%)		100	label				7.4		7.4		0.7		1.7		0.3				1	100
almond	n	cocoa	Kasapidou et al. 2023	Northern Greece	Cocoaflavoured Almond (2.5%)		100	label				7.2		7.2		3.2		1.9		0.3				1.9	100
oat	n	cocoa	Kasapidou et al. 2023	Northern Greece	Cocoaflavoured Oat (8%)		100	label				10.3		8.3		0.9		1.5		0.3				1.9	110
oat, carob	y	cocoa	Kasapidou et al. 2023	Northern Greece	Cocoaflavoured Oat (12.5%) & Carob (5%)		100	label				10.8		7.6		1.4		1		0.3				1.4	110
rice, hazelnut	y	cocoa	Kasapidou et al. 2023	Northern Greece	Cocoaflavoured Rice (16%) & Hazelnut (2.5%)		100	label				12.3		4.8		1		2.5		0.4				0.5	200
hazelnut	n	cocoa	Kasapidou et al. 2023	Northern Greece	Cocoaflavoured Hazelnut (2.5%)		100	label				7.4		7.4		0.4		1.9		0.3				1.6	100
walnut	n	cocoa	Kasapidou et al. 2023	Northern Greece	Cocoaflavoured Walnut (4.5%)		100	label				7.3		7.3		0.7		3		0.4				1.9	100
almond	n		Kasapidou et al. 2023	Northern Greece	Almond (3%)		100	chemical analysis				2.2		0.89		0.83		1.45						0.4
almond	n		Kasapidou et al. 2023	Northern Greece	Almond (2.5%)		100	chemical analysis				3.14		2.93		0.75		1.4						0.5
almond	n		Kasapidou et al. 2023	Northern Greece	Almond (4.5%)		100	chemical analysis				2.39		1.21		1.44		2.1						0.4
almond	n		Kasapidou et al. 2023	Northern Greece	Almond (3.5%)		100	chemical analysis				0.82		0.5		0.93		1.4						0.4
almond	n		Kasapidou et al. 2023	Northern Greece	Almond (3%)		100	chemical analysis				4.83		3.94		0.74		2						0.4
almond	n		Kasapidou et al. 2023	Northern Greece	Almond (3%)		100	chemical analysis				2.72		2.48		0.79		2						0.4
almond	n		Kasapidou et al. 2023	Northern Greece	Almond (2.5%)		100	chemical analysis				3.64		2.94		3.3		2.2						1.8
almond	n		Kasapidou et al. 2023	Northern Greece	Almond (2.5%)		100	chemical analysis				6.26		5.65		3.35		2						0.7
oat	n		Kasapidou et al. 2023	Northern Greece	Oat (12%)		100	chemical analysis				8.28		5.64		1.19		1.45						0.4
oat	n		Kasapidou et al. 2023	Northern Greece	Oat (12%)		100	chemical analysis				9.53		8.85		3.29		1.75						1
oat (8%) & seeds	y		Kasapidou et al. 2023	Northern Greece	Oat (8%) & Seeds (Sesame 0.5%, sunflower 1%, pumpkin 0.5%)		100	chemical analysis				8.64		3.47		0.85		1.1						0.6
oat (8%) & hazelnut	y		Kasapidou et al. 2023	Northern Greece	Oat (8%) & Hazelnut (2.5%)		100	chemical analysis				6.3		5.15		1.17		1.8						0.5
rice (5.1%) & coconut	y		Kasapidou et al. 2023	Northern Greece	Rice (5.1%) & Coconut (1.5%)		100	chemical analysis				6.72		2.86		0.23		0.93						0.4
peanut	n		Kasapidou et al. 2023	Northern Greece	Peanut (3%)		100	chemical analysis				2.36		1.56		0.73		1.2						0.4
almond	n	cocoa	Kasapidou et al. 2023	Northern Greece	Cocoaflavoured Almond (2.5%)		100	chemical analysis				9.46		8.08		0.69		1.2						0.4
almond	n	cocoa	Kasapidou et al. 2023	Northern Greece	Cocoaflavoured Almond (2.5%)		100	chemical analysis				10.31		7.27		0.86		0.7						0.9
almond	n	cocoa	Kasapidou et al. 2023	Northern Greece	Cocoaflavoured Almond (2.5%)		100	chemical analysis				11.54		6.77		3.33		2.2						1.3
oat	n	cocoa	Kasapidou et al. 2023	Northern Greece	Cocoaflavoured Oat (8%)		100	chemical analysis				12.92		8.55		0.81		1.7						0.4
oat	y	cocoa	Kasapidou et al. 2023	Northern Greece	Cocoaflavoured Oat (12.5%) & Carob (5%)		100	chemical analysis				10.94		7.66		0.92		0.1						0.4
rice, hazelnut	y	cocoa	Kasapidou et al. 2023	Northern Greece	Cocoaflavoured Rice (16%) & Hazelnut (2.5%)		100	chemical analysis				11.81		5.42		0.92		1.3						1.2
hazelnut	n	cocoa	Kasapidou et al. 2023	Northern Greece	Cocoaflavoured Hazelnut (2.5%)		100	chemical analysis				9.68		7.02		0.8		1.45						1.4
walnut	n	cocoa	Kasapidou et al. 2023	Northern Greece	Cocoaflavoured Walnut (4.5%)		100	chemical analysis				10.33		7.34		0.85		1.4						1.4
rice	n		Lo Turco et al. 2023	Italy	Rice	Water, rice (17%), rice oil, salt	100	label		56		12		9.1		0.3		0.8		0.2				0
oat	n		Lo Turco et al. 2023	Italy	Oat	Water, oat (14%), sunflower oil, salt	100	label		61		10		3.6		<0.5		2		0.3				<0.5	200
buckwheat	n		Lo Turco et al. 2023	Italy	Buckwheat	Water, buckwheat (15%), coldpressed sunflower seed oil, rice syrup, sea salt	100	label		47		8		4		1		1		0.1					130
sorghum	n		Lo Turco et al. 2023	Italy	Sorghum	Water, sorghum (15%), coldpressed sunflower seed oil, sea salt	100	label		51		10		3.5		0.5		1		0.1				<0.5	80
spelt	n		Lo Turco et al. 2023	Italy	Spelt	Water, spelt (16%), coldpressed sunflower seed oil, sea salt	100	label		57		10.5		5.5		0.8		1.1		0.1				0.9	80
millet	n		Lo Turco et al. 2023	Italy	Millet	Water, millet (16%), coldpressed sunflower seed oil, sea salt	100	label		55		10.5		5.5		0.7		1.1		0.1				0.4	80
almond, rice, pea protein	y		Lo Turco et al. 2023	Italy	Almond	Water, almond paste (4%), rice starch, pea protein	100	label		65		6.5		4		1.3		3.7		0.4				<0.5	80
walnut	n		Lo Turco et al. 2023	Italy	Walnut	Water, cane sugar, walnut paste (2%), calcium phosphate, carob seed flour, sea salt, vitamins: B2, B12, D	100	label		25		2.9		2.8		0.3		1.3		0.2				0.1	100
coconut, rice	y		Lo Turco et al. 2023	Italy	Coconut	Water, coconut milk (8%), coconut water (4.8%), rice starch, sea salt	100	label		19		1.7		1.2		0.2		1.3		1.1					100
soy	n		Lo Turco et al. 2023	Italy	Soy	Water, soy (8%)	100	label		39		1.7		0.8		3.5									100
rice, coconut	y		Lo Turco et al. 2023	Italy	Rice and coconut	Water, rice (17%), coconut milk (4%), coconut water (2.4%), sea salt	100	label		60		13		6.5		<0.5		0.8		0.6					80
rice, hazelnut	y		Lo Turco et al. 2023	Italy	Rice and hazelnut	Water, rice (17%), hazelnuts (3%), sea salt	100	label		74		12.5		5.5		0.5		2.3		0.3				0.7	90
rice	n		Lo Turco et al. 2023	Italy	Rice	Water, rice (17%), rice oil, salt	100	chemical analysis	5	69.72	± 0.53	15.41	± 0.22	11.71	± 0.10	≤0.5								≤0.5	73	± 10
oat	n		Lo Turco et al. 2023	Italy	Oat	Water, oat (14%), sunflower oil, salt	100	chemical analysis	5	59.04	± 1.71	10.5	± 0.33	3.82	± 0.13	0.93	± 0.13							≤0.5	100	± 22
buckwheat	n		Lo Turco et al. 2023	Italy	Buckwheat	Water, buckwheat (15%), coldpressed sunflower seed oil, rice syrup, sea salt	100	chemical analysis	5	51.82	± 1.13	10.55	± 0.32	5.24	± 0.11	≤0.5								≤0.5	43	± 28
sorghum	n		Lo Turco et al. 2023	Italy	Sorghum	Water, sorghum (15%), coldpressed sunflower seed oil, sea salt	100	chemical analysis	5	55.34	± 0.71	11.09	± 0.21	3.88	± 0.075	≤0.5								≤0.5	92	± 23
spelt	n		Lo Turco et al. 2023	Italy	Spelt	Water, spelt (16%), coldpressed sunflower seed oil, sea salt	100	chemical analysis	5	61.89	± 1.16	12.22	± 0. 17	6.43	± 0.071	1.05	± 0.17							1.02 ± 0.10	90	± 15
millet	n		Lo Turco et al. 2023	Italy	Millet	Water, millet (16%), coldpressed sunflower seed oil, sea salt	100	chemical analysis	5	59.41	± 1.24	12.63	± 0.25	6.66	± 0.13	≤0.5								≤0.5	83	± 38
almond, rice, pea protein	y		Lo Turco et al. 2023	Italy	Almond	Water, almond paste (4%), rice starch, pea protein	100	chemical analysis	5	60.86	± 6.42	6.64	± 0.83	4.14	± 0.57	1.36	± 0.13							≤0.5	100	± 13
walnut	n		Lo Turco et al. 2023	Italy	Walnut	Water, cane sugar, walnut paste (2%), calcium phosphate, carob seed flour, sea salt, vitamins: B2, B12, D	100	chemical analysis	5	21.33	± 1.68	3	± 0.23	2.91	± 0.23	≤0.5								≤0.5	94	± 31		139.98
coconut, rice	y		Lo Turco et al. 2023	Italy	Coconut	Water, coconut milk (8%), coconut water (4.8%), rice starch, sea salt	100	chemical analysis	5	17.94	± 1.14	1.88	± 0.25	1.32	± 0.13	≤0.5								≤0.5	110	± 23
soy	n		Lo Turco et al. 2023	Italy	Soy	Water, soy (8%)	100	chemical analysis	5	29.97	± 1.01	0.93	± 0. 37	0.4	± 0.15	2.5	± 0.25							≤0.5	130	± 25
rice, coconut	y		Lo Turco et al. 2023	Italy	Rice and coconut	Water, rice (17%), coconut milk (4%), coconut water (2.4%), sea salt	100	chemical analysis	5	59.7	± 1.7	12.53	± 0.34	6.43	± 0.27	≤0.5								≤0.5	77	± 11
rice, hazelnut	y		Lo Turco et al. 2023	Italy	Rice and hazelnut	Water, rice (17%), hazelnuts (3%), sea salt	100	chemical analysis	5	78.1	± 2.0	13.24	± 0.42	5.66	± 0.23	≤0.5								0.83 ± 0.095	130	± 35
almond	na		Marchese et al. 2024	Australia	Almond beverage, no added sugar, unfortified		100	Australian Food Composition Database (AFCD)		16.2524		0		0		0.5		1.5		0.13				0.5			42	7
almond	na		Marchese et al. 2025	Australia	Almond beverage, added sugar, unfortified		100	Australian Food Composition Database (AFCD)		27.4857		3		2.2		0.5		1.4		0.12				0.6			53	3
almond	na		Marchese et al. 2026	Australia	Almond beverage, no added sugar, added Ca		100	Australian Food Composition Database (AFCD)		16.2524		0		0		0.5		1.5		0.13				0.5			45	69
almond	na		Marchese et al. 2027	Australia	Almond beverage, added sugar & Ca		100	Australian Food Composition Database (AFCD)		28.6807		3.2		2.3		0.5		1.5		0.12				0.6			45	71
almond	na		Marchese et al. 2028	Australia	Almond beverage, added sugar & vitamins B1, B2 & B12 & Ca		100	Australian Food Composition Database (AFCD)		28.6807		3.2		2.3		0.5		1.5		0.12				0.6			35	126
almond	na		Marchese et al. 2029	Australia	Almond beverages		100	labels	37	27.4857	(16.01, 47.56)	1.9	(0.2, 6.2)	0.9	(0.0, 3.4)	0.8	(0.4, 4.1)	1.9	(1.1, 3.2)	0.3	(0.1, 1.0)			0.5			42	99
coconut	na		Marchese et al. 2030	Australia	Coconut beverage, unfortified		100	Australian Food Composition Database (AFCD)		26.0516		2.5		1		0.2		1.8		1.52				0			49	1
coconut	na		Marchese et al. 2031	Australia	Coconut beverage, added Ca		100	Australian Food Composition Database (AFCD)		26.0516		2.5		1		0.2		1.8		1.52				0			18	93
coconut	na		Marchese et al. 2032	Australia	Coconut beverages		100	labels	11	40.87	(11.23, 71.22)	4.3	(0.2, 8.1)	2.1	(0.1, 4.3)	0.7	(0.1, 1.6)	2.1	(1.7, 3.3)	1.7	(1.0, 2.4)			0.6			41	114
oat	na		Marchese et al. 2033	Australia	Oat beverage, fluid, added calcium		100	Australian Food Composition Database (AFCD)		56.4054		10.7		3.2		1.4		0.8		0.17				0.3			40	116
oat	na		Marchese et al. 2034	Australia	Oat beverage, fluid, unfortified		100	Australian Food Composition Database (AFCD)		56.4054		10.7		3.2		1.4		0.8		0.17				0.3			40	19
oat	na		Marchese et al. 2035	Australia	Oat beverages		100	labels	37	51.6252	(36.32, 71.22)	7	(4.3, 11.7)	2.8	(0.9, 4.9)	0.9	(0.2, 2.0)	2.1	(0.5, 4.0)	0.4	(0.1, 1.0)			0.7			44	114
rice	na		Marchese et al. 2036	Australia	Rice beverage, fluid, added calcium		100	Australian Food Composition Diceabase (AFCD)		64.0535		13.4		3.9		0.3		1		0.17				0			65	74
rice	na		Marchese et al. 2037	Australia	Rice beverages		100	labels	3	50.6692	(44.21, 59.75)	10	(8.0, 13.0)	4	(3.1, 5.8)	0.5	(0.2, 0.7)	1	(0.7, 1.2)	0.1	(0.1, 0.1)			0.6			67	120
soy	na		Marchese et al. 2038	Australia	Soy beverage, reduced fat (1% fat), added Ca & vitamins A, B1, B2 & B12		100	Australian Food Composition Doyabase (AFCD)		45.8891		5.9		1.8		3.1		0.9		0.15				0.6			46	118
soy	na		Marchese et al. 2039	Australia	Soy beverage, regular fat (3% fat), added Ca		100	Australian Food Composition Doyabase (AFCD)		60.4685		4.8		2.7		3.8		2.8		0.44				0.6			45	118
soy	na		Marchese et al. 2040	Australia	Soy beverage, regular fat (3% fat), added Ca & vitamins A, B1, B2 & B12		100	Australian Food Composition Doyabase (AFCD)		63.3365		4.8		2.7		4.5		2.8		0.44				0.6			45	118
soy	na		Marchese et al. 2041	Australia	Soy beverage, regular fat (3% fat), unfortified		100	Australian Food Composition Doyabase (AFCD)		60.4685		4.8		2.7		3.8		2.8		0.44				0.6			45	13
soy	na		Marchese et al. 2042	Australia	Soy beverages		100	labels	24	54.7323	(38.71, 65.24)	3.9	(1.5, 5.8)	1.8	(0.7, 3.2)	3.3	(2.6, 4.2)	2.7	(1.3, 3.8)	0.4	(0.1, 1.0)			0.6			57	114
almond, tapioca	y		MartínezPadilla et al. 2020	Danmark	Almond drink, Ecomil 2.1% fat	Water, almond (7%), tapioca starch, natural almond flavoring	100	label		32		3.3				1		2.1		0.4
coconut	n		MartínezPadilla et al. 2020	Danmark	Coconut drink, Naturli 0.9% fat	Water, coconut milk (5.3%), raw cane sugar, maltodextrin, algae Lithothamnium Calcareum	100	label		26		4.1				0.1		0.9		0.9
oat	n		MartínezPadilla et al. 2020	Danmark	Oat drink, Oatly organic 0.5% fat	Water, oats (10%), sea salt	100	label		36		6.5				1		0.5		0.1
hazelnut	n		MartínezPadilla et al. 2020	Danmark	Hazelnut drink, Alpro 1.6% fat	Water, sugar, hazelnuts (2.5%), calcium (tricalcium phosphate), sea salt, stabilizers (locust bean gum, gellan gum), emulsifier (sunflower lecithin), vitamins (riboflavin B2, B12, E, D2)	100	label		29		3.1				0.4		1.6		0.2		1.3	0.1
hemp, tapioca	n		MartínezPadilla et al. 2020	Danmark	Hemp drink, Ecomil 2.9% fat	Water, hemp seeds (3%), hemp oil (1.3%), tapioca starch, emulsifier: sunflower lecithin	100	label		40		2.2				1		2.9		0.3
quinoa	n		MartínezPadilla et al. 2020	Danmark	Quinoa drink, Ecomil 1.2% fat	Water, quinoa (4%), inulin (agave fiber), sunflower oil, emulsifier: sunflower lecithin	100	label		29		3.5				0.5		1.2		0.1
rice	n		MartínezPadilla et al. 2020	Danmark	Rice drink, Naturli 1.1% fat	Water, rice (11%), sunflower oil, sea salt	100	label		54		11				0.1		1.1		0.2		0.2	0.7
soy	n		MartínezPadilla et al. 2020	Danmark	Soy drink, Naturli 2.1% fat	Water, shelled soybean (7.2%)	100	label		35		0.1				3.7		2.1		0.4		0.4	1.3
soy	na		Medici et al. 2023	Europe (specifically Belgium, Denmark, Finland, France, Germany, Norway, Spain, Sweden, Switzerland, The Netherlands, and the UK)	Soy drinks		std	national databases	57	39.2		2.32		1.72		3.12		1.8		0.32					100
oat	na		Medici et al. 2023	Europe (specifically Belgium, Denmark, Finland, France, Germany, Norway, Spain, Sweden, Switzerland, The Netherlands, and the UK)	Oat drinks		std	national databases	69	46		6.72		3.52		0.8		1.52		0.2					100
almond	na		Medici et al. 2023	Europe (specifically Belgium, Denmark, Finland, France, Germany, Norway, Spain, Sweden, Switzerland, The Netherlands, and the UK)	Almond drinks		std	national databases	50	24		1.16		0.52		0.52		1.32		0.12					120
coconut	na		Medici et al. 2023	Europe (specifically Belgium, Denmark, Finland, France, Germany, Norway, Spain, Sweden, Switzerland, The Netherlands, and the UK)	Coconut drinks		std	national databases	23	20		2.12		1.92		0.52		1.32		1.12					100
rice	na		Medici et al. 2023	Europe (specifically Belgium, Denmark, Finland, France, Germany, Norway, Spain, Sweden, Switzerland, The Netherlands, and the UK)	Rice drinks		std	national databases	17	53.2		10		6.4		0.2		1.12		0.2					92
rice	na		Moore et al. 2024	Vicenza province (Northern Italy)	Rice drinks		100	chemical analysis		61.6635		12.7	2.01	8.2	2.46	0.12	0.05	0.45	0.24	0.08	0.03			0.12	60	2	250	140		0	192			81
soy	na		Moore et al. 2024	Vicenza province (Northern Italy)	Soya drinks		100	chemical analysis		39.914		1.78	1.14	1.2	1.17	3.35	0.48	1.3	0.54	0.26	0.16			0.98	90	4	337	258		0	1364			499
coconut	na		Moore et al. 2024	Vicenza province (Northern Italy)	Coconut drinks		100	chemical analysis		37.2849		3.18	2.36	2.3	3.02	0.23	0.09	1.84	0.79	1.83	0.6			0.32	100	1	376	153		0	343			54
oat	na		Moore et al. 2024	Vicenza province (Northern Italy)	Oat drinks		100	chemical analysis		49.9522		7.95	1.28	4.7	1.07	0.7	0.26	0.76	1.12	0.12	0.08			0.4	90	3	358	151		0	324			155
almond	na		Moore et al. 2024	Vicenza province (Northern Italy)	Almond drinks		100	chemical analysis		51.6252		7.8	6.02	7.2	5.46	0.99	0.47	2.04		0.23	0.13			0.41	70	3	258	230		10	254			147
oat	na		Moshtaghian et al. 2024	Sweden	Oat drinks		100	Swedish food database	24	52	(37, 74)	6.7	(5.6, 12)	4.1	(0, 11)	1	(0.2, 1.4)	1.50 (0.50, 3.00)		0.2	(0.1, 0.5)			0.8				120		22.5		0.38			0.21	1.1
soy	na		Moshtaghian et al. 2024	Sweden	Soy drinks		100	Swedish food database	15	40	(28, 69)	2.5	(0.0, 6.2)	2.5	(0, 6.2)	3.3	(2.1, 5)	1.9	(1.2, 2.9)	0.3	(0.2, 0.6)			0.6				120				0.38			0.21	0.75
almond	na		Moshtaghian et al. 2024	Sweden	Almond drinks		100	Swedish food database	8	18	(13, 24)	0.85	(0.0, 2.6)	0.35	(0, 2.5)	0.5	(0.4, 0.7)	1.2	(1.1, 1.4)	0.1	(0.1, 0.5)			0.35				120				0.38			0.21	0.75
coconut	na		Moshtaghian et al. 2024	Sweden	Coconut drinks		100	Swedish food database	2	17	(14, 20)	0.45	(0.0, 0.9)	0.1	(0, 0.2)	0.1	(0.1, 0.1)	1.4	(1.2, 1.6)	1.25	(1.1, 1.4)			0				120				0.38				0.75
rice	na		Moshtaghian et al. 2024	Sweden	Rice drinks		100	Swedish food database	5	49	(22, 50)	9.9	(3.9, 10)	3.3	(0, 7.1)	0.1	(0, 0.2)	1	(0.5, 1.1)	0.1	(0, 0.1)			0				120				0.38				0.75
pea	na		Moshtaghian et al. 2024	Sweden	Pea drinks		100	Swedish food database	5	35	(25, 52)	2	(0.35, 5.1)	2	(0, 4.9)	1.8	(1.6, 2)	2.1	(2,3)	0.3	(0.2, 0.3)							120				0.38			0.21	1
potato	na		Moshtaghian et al. 2024	Sweden	Potato drinks		100	Swedish food database	3	39	(39, 53)	4.4	(1.3, 4.8)	1.8	(0.1, 1.8)	1.3	(1.3, 1.3)	3	(1.5, 3)	0.2	(0.1, 0.2)			1.1				120				0.38			0.21	0.75
almond	na		Pointke et al. 2022	Australia	Almond drink (2% almond)		100	label (micro chemical analysis)		14		0.1		0		0.4		1.2		0.1				0.4	120		55.65	102.6	0.018		48.8	0.262	0.1071	51.1	0.08107	0
almond	na		Pointke et al. 2022	Germany	Almond drink (2.3% almond)		100	label (micro chemical analysis)		13		0		0		0.4		1.1		0.1				0.3	140		55.65	102.6	0.018		48.8	0.262	0.1071	51.1	0.08107	0
almond	na		Pointke et al. 2022	Germany	Almond drink (7% almond)		100	label (micro chemical analysis)		36		0.5		0.5		1.1		3.3		0.3				0.7	140		55.65	102.6	0.018		48.8	0.262	0.1071	51.1	0.08107	0
almond	na		Pointke et al. 2022	Germany	Almond drink (3.5% almond)		100	label (micro chemical analysis)		22		0		0		0.9		2		0.2				0.4	120		55.65	102.6	0.018		48.8	0.262	0.1071	51.1	0.08107	0
almond	na		Pointke et al. 2022	Germany	Almond drink (2.5% almond)		100	label (micro chemical analysis)		24		2.6		2.5		0.5		1.2		0.1				0.3	80		41.1	47.7	0		28.8	0.262	0.07565	43.4	0.09889	0.6
oats	na		Pointke et al. 2022	Germany	Oat drink (10% oats)		100	label (micro chemical analysis)		46		6.7		4.1		1		1.5		0.2				0.8	100		41.1	47.7	0		28.8	0.262	0.07565	43.4	0.09889	0.6
oats	na		Pointke et al. 2022	Germany	Oat drinks (9.8% oats)		100	label (micro chemical analysis)		44		6.8		3.3		0.3		1.5		0.1				1.4	90		41.1	47.7	0		28.8	0.262	0.07565	43.4	0.09889	0.6
oats	na		Pointke et al. 2022	Germany	Oat drinks (11.3% oats)		100	label (micro chemical analysis)		44		7.6		4.5		0.7		1.1		0.2				0.6	100		41.1	47.7	0		28.8	0.262	0.07565	43.4	0.09889	0.6
oats	na		Pointke et al. 2022	Germany	Oat drinks (11% oats)		100	label (micro chemical analysis)		46		7.6		5.2		0.7		1.4		0.2				0.9	130		41.1	47.7	0		28.8	0.262	0.07565	43.4	0.09889	0.6
oats	na		Pointke et al. 2022	Germany	Oat drinks (12% oats)		100	label (micro chemical analysis)		47		8.1		3.9		0.3		1.3		0.5				0.8	90		52.05	110.1	0.2985		184.4	0.2584	0.37825	90.79	0.09746	0.02382
soy	na		Pointke et al. 2022	Germany	Soy drinks (7.1% soy)		100	label (micro chemical analysis)		38		2.5		2.4		3		1.7		0.2				0.5	90		52.05	110.1	0.2985		184.4	0.2584	0.37825	90.79	0.09746	0.02382
soy	na		Pointke et al. 2022	Germany	Soy drink (5.6% soy)		100	label (micro chemical analysis)		28		1.7		1.5		2.1		1.2		0.2				0.9	110		52.05	110.1	0.2985		184.4	0.2584	0.37825	90.79	0.09746	0.02382
soy	na		Pointke et al. 2022	Germany	Soy drink (9.4% soy)		100	label (micro chemical analysis)		53		2.9		2.7		4.1		2.6		0.4				0.7	150		52.05	110.1	0.2985		184.4	0.2584	0.37825	90.79	0.09746	0.02382
soy	na		Pointke et al. 2022	Germany	Soy drink (11% soy)		100	label (micro chemical analysis)		28		0.9		0.7		2.6		1.5		0.3				0.7	80		52.05	110.1	0.2985		184.4	0.2584	0.37825	90.79	0.09746	0.02382
soy	na		Pointke et al. 2022	Germany	Soy drink (8.7% soy)		100	label (micro chemical analysis)		42		2.7		2.5		3.3		1.9		0.3				0.6	100		52.05	110.1	0.2985		184.4	0.2584	0.37825	90.79	0.09746	0.02382
almond	na		Redan et al. 2023	USA	Almond 1		100	chemical analysis																									53	10.2
almond	na		Redan et al. 2023	USA	Almond 2		100	chemical analysis																									89	14.7
almond	na		Redan et al. 2023	USA	Almond 3		100	chemical analysis																									483	8.3
cashew	na		Redan et al. 2023	USA	Cashew 1		100	chemical analysis																									159	25.5
cashew	na		Redan et al. 2023	USA	Cashew 2		100	chemical analysis																									87	10.2
coconut	na		Redan et al. 2023	USA	Coconut 1		100	chemical analysis																									26	24.8
coconut	na		Redan et al. 2023	USA	Coconut 2		100	chemical analysis																									50	6.6
hemp	na		Redan et al. 2023	USA	Hemp 1		100	chemical analysis																									432	136
hemp	na		Redan et al. 2023	USA	Hemp 2		100	chemical analysis																										3.6
oat	na		Redan et al. 2023	USA	Oat 1		100	chemical analysis																									58	65.6
oat	na		Redan et al. 2023	USA	Oat 2		100	chemical analysis																									85	93.3
oat	na		Redan et al. 2023	USA	Oat 3		100	chemical analysis																									193	149
pea	na		Redan et al. 2023	USA	Pea 1		100	chemical analysis																									541	205
pea	na		Redan et al. 2023	USA	Pea 2		100	chemical analysis																									179	124
rice	na		Redan et al. 2023	USA	Rice 1		100	chemical analysis																									102	51.6
rice	na		Redan et al. 2023	USA	Rice 2		100	chemical analysis																									114	20.4
soy	na		Redan et al. 2023	USA	Soy 1		100	chemical analysis																									215	29.8
soy	na		Redan et al. 2023	USA	Soy 2		100	chemical analysis																									231	36
soy	na		Redan et al. 2023	USA	Soy 3		100	chemical analysis																									289	94.8
almond	na		ReyesJurado et al. 2023		Almond sweetened		100	USDA 2020		38		6.59		6.24		0.42		1.04						0.4			63	188	0.3		50	0	0.63	8	0.12	0
almond	na		ReyesJurado et al. 2023		Almond unsweetened		100	USDA 2020		15		0.58		0		0.59		1.1						0			71	197	0.35		67	0	0.07	10	0.05	1
almond	na	chocolate	ReyesJurado et al. 2023		Almond sweetened with chocolate		100	USDA 2020		50		9.38		8.75		0.63		1.25						0.4			71	188	0.53		75	0	0.63	19	0.18	1
almond	na		ReyesJurado et al. 2023		Almond organic		100	USDA 2020		17		0.83		0.42		0.42		1.25						0.4			75	42	0.15		79					13
coconut	na		ReyesJurado et al. 2023		Coconut organic with coconut cream		100	USDA 2020		53		5.33		0.67		0.67		3						1.3			23	233	0			1.2				24
coconut	na		ReyesJurado et al. 2023		Coconut whole		100	USDA 2020		54.17		10		7.92		1.67		1.04									47.92	145.83	0.75		50				0.21	13
soybean	na		ReyesJurado et al. 2023		Soybean organic		100	USDA 2020		165		5.06		3.8		2.53		13.92						0			0	0	0.38							0
soybean	na		ReyesJurado et al. 2023		Soybean whole		100	USDA 2020		43		4.92		3.65		2.6		1.47						0.2			47	123	0.42		122	0.85	0.26	43	0.18	1.1
soybean	na		ReyesJurado et al. 2023		Soybean nonfat		100	USDA 2020		28		4.14		3.65		2.47		0.04						0.2			57	116	0.35		105	0.23	0.1	87	0.17	1
rice	na	chocolate	ReyesJurado et al. 2023		Rice with chocolate		100	USDA 2020		63		9.95		7.86		2.26		1.53						0.4			53	121	0.48		143	0.66	0.34	51	0.26	1
cashew	na		ReyesJurado et al. 2023		Cashew whole		100	USDA 2020		47		9.17		5.28		0.28		0.97						0.3			39	118	0.2		27	0.63	0.13	56	0.14	1
oat	na		ReyesJurado et al. 2023		Oat whole		100	Bridges, M.; Mooove Over, Cow’s Milk: The Rise of PlantBased Dairy Alternatives. Pract. Gastroenterol. XLII(1), 2018, 20–27.		66		4.44		1.27		1.9		4.65						0.8				8	0.76
hemp	na		ReyesJurado et al. 2023		Hemp whole		100	Bridges, M.; Mooove Over, Cow’s Milk: The Rise of PlantBased Dairy Alternatives. Pract. Gastroenterol. XLII(1), 2018, 20–27.		42.1		3.33		2.5		1.99		2.92						0			45.83	125	1.08						0.18	13
flax	na		ReyesJurado et al. 2023		Flax whole		100	Bridges, M.; Mooove Over, Cow’s Milk: The Rise of PlantBased Dairy Alternatives. Pract. Gastroenterol. XLII(1), 2018, 20–27.		10		0.42		0		0		1.04						0			32.9	125	0.15		0	0.62				30
pea	na		ReyesJurado et al. 2023		Pea whole		100	Bridges, M.; Mooove Over, Cow’s Milk: The Rise of PlantBased Dairy Alternatives. Pract. Gastroenterol. XLII(1), 2018, 20–27.		42.08		2.5		2.5		3.33		1.88						0			54.17	187.9	1.12		187.9					15
quinoa	na		ReyesJurado et al. 2023		Quinoa whole		100	Sousa, A.; KopfBolanz, K. A. K. Nutritional Implications of an Increasing Consumption of NonDairy PlantBased Beverages Instead of Cow’s Milk in Switzerland. . Advances in Dairy Research. 2017, 5(4), 1000197. DOI: 10.4172/2329888X.1000197.		62		12		6		1		1						0.5			0.1	11.89							0.03
almond	na		RodríguezMartín et al. 2023	Spain	Almond “milk”		100	labels	80	29	[23.0;45.5]	3	[0.30;5.20]	2.5	[0.10;4.10]	0.7	[0.50;0.90]	1.7	[1.20;2.20]	0.2	[0.10;0.30]			0.5	120
oat	na		RodríguezMartín et al. 2023	Spain	Oat "milk"		100	labels	114	48	[45.0;53.0]	8.3	[7.70;9.15]	5.5	[4.50;6.45]	1.1	[0.80;1.40]	0.9	[0.80;1.48]	0.2	[0.10;0.20]			0.6	80
soy	na		RodríguezMartín et al. 2023	Spain	Soy "milk"		100	labels	119	24	[34.8;47.2]	3.5	[1.60;4.60]	2.9	[1.20;4.00]	3.1	[3.00;3.60]	1.8	[1.60;2.00]	0.3	[0.30;0.30]			0.5	100
almond	n		ScholzAhrens et al. 2020	Belgium	Provamel, almond natural drink, unsweetened, Alpro	water, almonds (6.5%) sea salt	100	labels		31		0.2				0.8
cashewnut	n		ScholzAhrens et al. 2020	Belgium	Alpro Cashew Original, low in sugars and fat, Alpro	water, cashew nuts (3.1%), sugar, calcium (tricalcium phosphate), sea salt, stabilisers (locust bean gum, gellan gum), emulsifier (sunflower lecithin), vitamins (riboflavin (B2), B12, E, D2)	100	labels		23		2.6				0.5
coconut	n		ScholzAhrens et al. 2020	Germany	Real Thai, Coconut milch, Reichold Feinkost	coconut extract 85%, water	100	labels		178		2				1.6
coconut, corn starch	y		ScholzAhrens et al. 2020	Sri Lanka	Renuka, coconut milk light, Renuka	coconut milk (30%), water, corn starch	100	labels		45		0.5				0.5
hazelnut	n		ScholzAhrens et al. 2020	Belgium	Alpro Hazelnut Milk, Alpro	water, sugar, hazelnuts (2.5%), calcium (tricalcium phosphate), sea salt, stabilisers (locust bean gum, gellan gum), emulsifier (sunflower lecithin), vitamins (riboflavin (B2), B12, E, D2)	100	labels		29		3.1				0.4												120
hazelnut	n		ScholzAhrens et al. 2020	Belgium	Provamel, hazelnut drink organic bio, Alpro	water, European hazelnuts (4%), agave syrup (3.5%), sea salt	100	labels		36		2.6				0.6
hemp	na		ScholzAhrens et al. 2020		EcoMil, Bio Hemp drink sugar free		100	labels		40		2.2				1
macadamia	na		ScholzAhrens et al. 2020	Belgium	Provamel, macadamia drink organic bio, Alpro		100	labels		37		2.7				0.3
millet	n		ScholzAhrens et al. 2020	Switzerland	Swiss cereal drink, Millet unsweetened, Soyana	water, millet (12%), higholeic sunflower oil, sea salt	100	labels		50		9				0.5
spelt, oat, barley	y		ScholzAhrens et al. 2020	Switzerland	Swiss cereal drink, chocomalt spelt plus calcium, Soyana	water, spelt (7%), oat (6%), maltodextrin, barley malt (4%), higholeic sunflower oil, cocoa (1%), algae Lithothamnion Maerl (0.5%), sea salt, locust bean gum powder	100	labels		81		15				1.1												120
oat	n	chocolate	ScholzAhrens et al. 2020	Sweden	Oatly, oatcalcium drink, Oatly AG	water, oat (10%), rapeseed oil, algae (Lithothamnium calcareum), sea salt, citric acid	100	labels		45		6.5				1												120
rice, coconut	y		ScholzAhrens et al. 2020	Belgium	Provamel, rice–coconut drink, unsweetened, Alpro	water, European rice (17%), coconut milk (4%), sea salt	100	labels		60		12.5				0.3
soy	n		ScholzAhrens et al. 2020	Belgium	Provamel, soy calcium drink, sweetened, Alpro	water, dehulled soyabeans (7.2%), apple concentrate (3.3%), algae Lithothamnium calcareum (0.4%), sea salt	100	labels		45		2.4				3.7												120
soy	n	cocoa	ScholzAhrens et al. 2020	Belgium	Provamel, soy chocolate drink, sweetened, Alpro	water, raw cane sugar, dehulled soyabeans (5.8%), fat reduced cocoa (1.3%), chocolate (1.1%), sea salt	100	labels		67		8.1				3.4
soy	na		Siddiqui et al. 2023		Soy milk		100	review		38.1		2.8				2.9			1.7					1.2				205.86	0.84				0.075	108	0.24		Mäkinen, O. E.; Wanhalinna, V.; Zannini, E.; Arendt, E. K. Foods for Special Dietary Needs: NonDairy PlantBased Milk Substitutes and Fermented DairyType Products. Crit. Rev. Food Sci. Nutr. 2015, 56(3), 339–349. DOI: 10.1080/10408398.2012.761950.| Vanga, S. K.; Raghavan, V. How Well Do Plant Based Alternatives Fare Nutritionally Compared to Cow’s Milk? J. Food Sci. Technol. 2017, 55(1), 10–20. DO…
almond	na		Siddiqui et al. 2023		Almond milk		100	review		23.9		3				0.5			1.1					1.4				325.29	0.18				0.56	48	0.019
coconut	na		Siddiqui et al. 2023		Coconut milk		100	review		44.18		1.19				0			4.38					0				244.75	0.1				0.66
oat	na		Siddiqui et al. 2023		Oat milk		100	review		52.7		7.82				2.16			1.42					1.3				12.25	0.76				0.13	0.01
rice	na		Silva et al. 2020	Brazil	Rice drink 1		std	chemical analysis																				1
rice	na		Silva et al. 2020	Brazil	Rice drink 2		std	chemical analysis																				114.933					0.086
rice	na		Silva et al. 2020	Brazil	Rice drink 3		std	chemical analysis																				17.8	0.092
rice	na		Silva et al. 2020	Brazil	Rice drink 4		std	chemical analysis																				109.15	0.077
rice	na		Silva et al. 2020	Brazil	Rice drink 5		std	chemical analysis																				85.82	0.087				0.147
rice	na		Silva et al. 2020	Brazil	Rice drink 6		std	chemical analysis																				161.9	1.89				0.11
rice	na		Silva et al. 2020	Brazil	Rice drink 7		std	chemical analysis																				14.243	0.159				0.178
cashew	na		Silva et al. 2020	Brazil	Cashew nut drink 8		std	chemical analysis																				5.37	0.391				0.283
cashew	na		Silva et al. 2020	Brazil	Cashew nut drink 9		std	chemical analysis																				6.71	0.456				0.391
cashew	na		Silva et al. 2020	Brazil	Cashew nut drink 10		std	chemical analysis																				4.534	0.397				0.463
cashew	na		Silva et al. 2020	Brazil	Cashew nut drink 11		std	chemical analysis																				9.721	1.032				0.374
cashew	na		Silva et al. 2020	Brazil	Cashew nut drink 12		std	chemical analysis																				163.733	0.379				0.216
almond	na		Silva et al. 2020	Brazil	Almond drink 13		std	chemical analysis																				148.267	0.213				0.168
almond	na		Silva et al. 2020	Brazil	Almond drink 14		std	chemical analysis																				26.647
peanut	na		Silva et al. 2020	Brazil	Peanut drink 15		std	chemical analysis																				164.17	0.779				0.405
coconut	na		Silva et al. 2020	Brazil	Coconut drink 16		std	chemical analysis																				3.546	0.379				0.159
coconut	na		Silva et al. 2020	Brazil	Coconut drink 17		std	chemical analysis																				87.67					0.065
coconut	na		Silva et al. 2020	Brazil	Coconut drink 18		std	chemical analysis																				51.18					0.216
coconut	na		Silva et al. 2020	Brazil	Coconut drink 19		std	chemical analysis																				52.79	0.268				0.243
coconut	na		Silva et al. 2020	Brazil	Coconut drink 20		std	chemical analysis																				169.733	1.051				0.197
oat	na		Silva et al. 2020	Brazil	Oat drink 21		std	chemical analysis																				147.733	0.213				0.058
oat	na		Silva et al. 2020	Brazil	Oat drink 22		std	chemical analysis																				13.943					0.065
oat	na		Silva et al. 2020	Brazil	Oat drink 23		std	chemical analysis																				135.967	0.191
soy	na		Silva et al. 2020	Brazil	Soy drink 24		std	chemical analysis																				66.8	0.335				0.832
soy	na		SinghPovel et al. 2022	the Netherlands	Soy drinks		100	label	4	42.1053		2.3	0.4	2.3	0.4	3	0	2.2	1	0.3	0.1
soy	na		SinghPovel et al. 2022	Belgium	Soy drinks		100	label	5	43.0622		2.6	0.8	2.6	0.7	3.1	0.2	2.1	0.9	0.4	0.1
soy	na		SinghPovel et al. 2022	Germany	Soy drinks		100	label	4	39.9522		2	0.7	1.3	0.9	3.4	0.2	2	0.2	0.4	0.2
soy	na		SinghPovel et al. 2022	Italy	Soy drinks		100	label	11	41.1483		2.6	1	2.2	1.2	3.2	0.3	1.9	0.4	0.4	0.1
soy	na		SinghPovel et al. 2022	Spain	Soy drinks		100	label	6	41.1483		3.4	0.6	2.6	1	3.1	0	1.7	0.1	0.3	0
soy	na		SinghPovel et al. 2022	Sweden	Soy drinks		100	label	6	43.0622		2.2	0.9	1.7	1.1	3.4	0.3	2.2	0.4	0.4	0.1
oat	na		SinghPovel et al. 2022	the Netherlands	Oat drinks		100	label	6	50.9569		8.2	1.4	5.2	0.3	0.9	0.3	1.9	1	0.3	0.1
oat	na		SinghPovel et al. 2022	Belgium	Oat drinks		100	label	7	45.933		7	1.3	3.4	1.5	0.8	0.5	1.6	0.3	0.2	0.1
oat	na		SinghPovel et al. 2022	Germany	Oat drinks		100	label	7	48.0861		8.5	1.5	4.8	0.7	0.7	0.6	1.1	0.3	0.2	0.1
oat	na		SinghPovel et al. 2022	Italy	Oat drinks		100	label	8	45.933		7.7	1.5	5	2.4	0.7	0.5	1.2	0.2	0.2	0.1
oat	na		SinghPovel et al. 2022	Spain	Oat drinks		100	label	7	44.9761		7.5	1.8	4.9	2.2	0.9	0.7	1.1	0.4	0.2	0.1
oat	na		SinghPovel et al. 2022	Sweden	Oat drinks		100	label	9	44.0191		6.9	1	3.2	1.4	0.9	0.5	1.2	0.4	0.1	0.1
almond	na		SinghPovel et al. 2022	the Netherlands	Almond drinks		100	label	6	39.9522		6.2	6.3	3.4	1.7	0.5	0.2	1.6	0.9	0.2	0.1
almond	na		SinghPovel et al. 2022	Belgium	Almond drinks		100	label	7	26.0766		2.1	1.2	2.1	1.3	0.4	0.2	1.6	0.9	0.2	0.1
almond	na		SinghPovel et al. 2022	Germany	Almond drinks		100	label	7	33.9713		2.9	2.5	2.6	2.6	1	0.5	1.9	0.9	0.4	0.5
almond	na		SinghPovel et al. 2022	Italy	Almond drinks		100	label	9	53.11		6.1	5.8	1.8	1.1	0.7	0.5	2.3	1.3	0.3	0.1
almond	na		SinghPovel et al. 2022	Spain	Almond drinks		100	label	10	33.0144		3.3	2.2	2.8	2.1	0.6	0.4	1.8	0.9	0.3	0.2
almond	na		SinghPovel et al. 2022	Sweden	Almond drinks		100	label	3	36.1244		2.7	2.5	2.2	2	0.8	0.6	2.4	1.9	0.3	0.2
coconut	na		SinghPovel et al. 2022	the Netherlands	Coconut drinks		100	label	5	22.9665		2.9	0.8	1.9	0.2	0.1	0.1	1.1	0.5	1.1	0.5
coconut	na		SinghPovel et al. 2022	Belgium	Coconut drinks		100	label	3	33.0144		4.3	3.5	2.2	0.8	0.1	0.1	1.7	0.7	1.6	0.7
coconut	na		SinghPovel et al. 2022	Germany	Coconut drinks		100	label	5	23.9234		1.9	0.8	1.4	0.6	0.2	0.1	1.6	0.6	1.6	0.6
coconut	na		SinghPovel et al. 2022	Italy	Coconut drinks		100	label	3	25.1196		1.7	1.1	1.1	0.6	0		1.8	0.5	1.7	0.5
coconut	na		SinghPovel et al. 2022	Spain	Coconut drinks		100	label	1	4.78469		2.7		1.9		0.1		0.9		0.9
coconut	na		SinghPovel et al. 2022	Sweden	Coconut drinks		100	label	2	25.1196		2.1		1		0.2		1.4		1.2
rice	na		SinghPovel et al. 2022	the Netherlands	Rice drinks		100	label	5	53.11		10.2	0.7	5.3	1.4	0.2	0.1	1	0	0.1	0.1
rice	na		SinghPovel et al. 2022	Belgium	Rice drinks		100	label	6	47.1292		9.6	0.9	5.3	1.1	0.1	0.1	0.8	0.3	0.1	0
rice	na		SinghPovel et al. 2022	Germany	Rice drinks		100	label	4	52.1531		10	1.9	6	2	0.3	0.2	1	0.2	0.1	0.1
rice	na		SinghPovel et al. 2022	Italy	Rice drinks		100	label	8	52.1531		9.3	3.7	5.6	1.3	0.2	0.2	1	0.2	0.1	0.1
rice	na		SinghPovel et al. 2022	Spain	Rice drinks		100	label	8	56.9378		11.9	1.8	7.4	1.8	0.2	0.2	0.9	0.4	0.2	0.1
rice	na		SinghPovel et al. 2022	Sweden	Rice drinks		100	label	1	60.0478		11		6		0.5		1		0.5
almond	na		Smith 2022	New Zealand	Unflavored/Original		100	label		29.4258		3.6		3.4		0.6		1.4		0.1		0.9	0.4	0.3			32	120			19	0.4		74	0.17
almond	na		Smith 2022	New Zealand	Unflavored/ Unsweetened		100	label		16.5072		0.3		0.1		0.6		1.4		0.1		0.9	0.4	0.3			36	120			19	0.4		75	0.17
almond	na		Smith 2022	New Zealand	Unflavored/ Barista Edition		100	label		25.3589		1.9		1.4		0.7		1.5		0.1		1	0.4	0.7			40	91			127	0.4		82	0.17
almond	na	vanilla	Smith 2022	New Zealand	Flavored/ Vanilla		100	label		34.4498		5		4.9		0.5		1.3		0.1		0.8	0.4	0.3			32	120			18	0.4		74	0.17
almond	na	chocolate	Smith 2022	New Zealand	Flavored/ Chocolate		100	label		40.6699		6		5.6		0.6		1.5		0.2		0.9	0.4	0.5			32	120			35	0.4		76	0.17
almond	na		Smith 2022	New Zealand	Unflavored/Milky		100	label		26.7943		1.8		1.5		0.7		1.8		0.2		1.1	0.5	0.3			32	120
almond	na		Smith 2022	New Zealand	Unflavored/ Unsweetened		100	label		20.5742		0.3		0.1		0.7		1.8		0.2		1.1	0.5	0.3			36	120
almond	na		Smith 2022	New Zealand	Unflavored/ Barista Edition		100	label		29.4258		1.8		1.5		0.5		2.2		0.4		1.3	0.5	0.3			68
almond	na		Smith 2022	New Zealand	Unflavored/ Prebiotic		100	label		25.1196		0.5		0.3		0		1.8		0.2		1.1	0.5	1.9			36	120
almond	na		Smith 2022	New Zealand	Unflavored/ Original		100	label		25.1196		3.2		2.8		0.4		1.1		＜0.1		0.7	0.3	0.2			52	80
almond	na		Smith 2022	New Zealand	Unflavored/ Unsweetened		100	label		16.0287		0.7		0.1		0.5		1.2		＜0.1		0.8	0.3	0.3			51.6	80
almond	na		Smith 2022	New Zealand	Unflavored/ Barista Blend		100	label		23.9234		1.2		0.2		0.6		1.9		0.2		1.2	0.4	0.4			47
almond	na	vanilla	Smith 2022	New Zealand	Flavored/ Unsweetened Vanilla		100	label		16.0287		0.7		0.1		0.5		1.2		＜0.1		0.8	0.3	0.3			51.6	80
almond	na	chocolate	Smith 2022	New Zealand	Flavored/ Chocolate		100	label		39.9522		6.5		6		0.6		1.2		0.1		0.7	0.3	0.5			51	80
almond	na		Smith 2022	New Zealand	Unflavored/ Original		100	label		50.2392		5.9		2		0.8		2.6		0.2		1.8	0.5	＜1			59	6.9
almond	na		Smith 2022	New Zealand	Unflavored/ Unsweetened		100	label		30.8612		3.2		1.6		0.6		1.7		0.2		1.1	0.4	＜1			47
almond	na		Smith 2022	New Zealand	Unflavored/ Unsweetened/Original		100	label		28.9474		2.6		1.1		0.65		1.78		0.2							37
almond	na	smooth and nutty	Smith 2022	New Zealand	Unflavored/ Smooth & Nutty		100	label		38.756		4.4		2.4		0.4		2.2		0.2							36	80
almond	na		Smith 2022	New Zealand	Unflavored/ Unsweetened		100	label		30.1435		3.3		1		0.6		1.6		＜1		1.1	＜1				44	120
almond	na		Smith 2022	New Zealand	Unflavored/ Original		100	label		33.4928		4.2		2.3		0.5		1.6		0.1							41	71
almond	na		Smith 2022	New Zealand	Unflavored/ Unsweetened		100	label		18.1818		0.5		0.2		0.5		1.4		0.1							41	71
almond	na		Smith 2022	New Zealand	Unflavored/ Original		100	label		65.7895		6.3		6.3		1.5		3.7		0.3							78
almond	na		Smith 2022	New Zealand	Unflavored/ Unsweetened		100	label		42.3445		0.4		0.4		1.6		3.8		0.3							108
almond	na		Smith 2022	New Zealand	Unflavored/ Unsweetened		100	label		21.5311		0.3		0.1		0.6		2		0.2		1.5	0.4	＜0.5			40
almond	na		Smith 2022	New Zealand	Unflavored/ Unsweetened		100	label		26.555		0		0		0.8		2.5		0.2							40
almond	na		Smith 2022	New Zealand	Unflavored		100	label		23.6842		2.6		2.5		0.5		1.2		0.1				0.3	80			120
almond	na		Smith 2022	New Zealand	Unflavored/ Unsweetened		100	label		16.5072		0.3		0.1		0.6		1.4		0.1		0.9	0.4	0.3			36	120			19	0.4		75	0.17
almond	na		Smith 2022	New Zealand	Unflavored/Original		100	label		29.4258		3.6		3.4		0.6		1.4		0.1		0.9	0.4	0.3			32	120			19	0.4		74	0.17
almond	na		Smith 2022	New Zealand	Unflavoured/ CalciumEnriched		100	label		35.8852		0.5		0.3		1.5		3.1		0.3							40	128
almond	na	chocolate	Smith 2022	New Zealand	Flavored/ Chocolate		100	label		49.2823		0.7		0.3		3.5		3.4		0.6							68
almond	na		Smith 2022	New Zealand	Unflavored/ Unsweetened		100	label		36.1244		0.5		0.5		1.5		3.1		0.3							31
almond	na		Smith 2022	New Zealand	Unflavored/ Unsweetened		100	label		20.5742		0.3		0.1		0.7		1.8		0.2		1.1	0.5	0.3			36	120
almond	na	expresso	Smith 2022	New Zealand	Flavored/ Double Espresso		100	label		41.3876		5		4.2		1		1.8		0.2		1.1	0.5	0.5			45	120
almond	na	chocolate	Smith 2022	New Zealand	Flavored/ Chocolate		100	label		46.1722		6.1		5.4		1		1.8		0.2		1.1	0.5	0.7			58	120
almond	na		Smith 2022	New Zealand	Unflavored/ Unsweetened		100	label		32.0574		0.3		0.2		1.3		2.9		0.2							21	53
almond	na		Smith 2022	New Zealand	Unflavoured/ Original		100	label		38.9952		3.7		1.4		1		2.3		＜1							46
almond	na		Smith 2022	New Zealand	Unflavored/Barista		100	label		23.6842		2.6		2.5		0.5		1.2		0.1		0.9	0.2	0.3	80			120
soy			Smith 2022	New Zealand	Unflavored/Regular		100	label		65.311		5.1		2		3.2		3.5		0.4		1.4	1.7	0.3			40	160			145	0.4		100	0.17	2
soy			Smith 2022	New Zealand	Unflavored/Lite		100	label		45.2153		4.8		2		3.4		1.3		0.2		0.5	0.6	0			45	120			260	0.4		100	0.17	0.5
soy			Smith 2022	New Zealand	Unflavored/Essential		100	label		52.3923		6.3		2.2		3.3		1.5		0.2		0.6	0.7	0			40	160			145	0.4		100	0.17	2
soy			Smith 2022	New Zealand	Unflavored/Prebiotic		100	label		53.11		4.8		2.1		3.4		2		0.2		0.8	0.9	1.2			36	120			237	0.4		60	0.17	0.5
soy			Smith 2022	New Zealand	Flavored/ Vanilla		100	label		59.0909		8		4.9		3.2		1.5		0.2		0.6	0.7	0.1			45	120			235	0.4		100	0.17
soy			Smith 2022	New Zealand	Unflavored/Milky Regular		100	label		52.8708		3.4		2.5		3		3		0.4		1.3	1.3	0.2			80	120
soy			Smith 2022	New Zealand	Unflavored/Milky Low Sugar		100	label		38.756		2.5		1.6		3		1.8		0.3		0.4	1.1	0.2			80	120
soy			Smith 2022	New Zealand	Unflavored/Original		100	label		61.4833		5		2.6		3.3		3		0.5		1.3	1.3	0.6			60	120				0.4			0.22
soy			Smith 2022	New Zealand	Unflavored/CalciPlus		100	label		64.3541		5.8		3.2		3.2		3		0.4		1.2	1.2	0.6			60	160				0.4		110	0.3	2
soy			Smith 2022	New Zealand	Unflavored/Protein Plus		100	label		53.8278		2.2		0.7		4.2		3		0.5		0.8	1.7	0.7			40	120
soy			Smith 2022	New Zealand	Flavored/ Vanilla		100	label		53.8278		6.5		5.5		3		1.8		0.3		0.4	1.1	0.3			75	120
soy			Smith 2022	New Zealand	Flavored/ Chocolate		100	label		65.5502		8.9		7.1		3		1.8		0.3		0.4	1.1	0.6			90	120
soy			Smith 2022	New Zealand	Unflavored/ Regular		100	label		65.311		5.1		2		3.2		3.5		0.4		1.4	1.7	0.3			40	160			145	0.4		100	0.17	2
soy			Smith 2022	New Zealand	Flavored/Coffee		100	label		58.3732		7.2		6		3		1.8		0.3		0.4	1.1	0.5			60	120
soy			Smith 2022	New Zealand	Unflavored/Original		100	label		72.9665		6.6		5.7		3.6		3.2		0.6		1.2	1.4	1.7			55	10
soy			Smith 2022	New Zealand	Unflavored/CalciumEnriched		100	label		55.9809		5.4		5.2		2.5		2.3		0.4		1	0.9	1.8			43	110
soy			Smith 2022	New Zealand	Unflavored/CalciumEnriched		100	label		43.3014		1.1		0.7		2.9		2.7		0.3		1.1	0.9	1.6			25	10
soy			Smith 2022	New Zealand	Unflavored/ Unsweetened		100	label		49.2823		1.5		0.6		3		3.4		0.4		1.8	1.2	＜1			16	11
soy			Smith 2022	New Zealand	Unflavored/Regular		100	label		59.5694		4.5		1.9		3.3		3.2		0.4		1.3	1.5	0			44	120			245	0.4		122	0.17
soy			Smith 2022	New Zealand	Unflavored/Regular		100	label		59.5694		4.5		1.9		3.3		3.2		0.4							44
soy			Smith 2022	New Zealand	Unflavored/Lite		100	label		45.4545		4.5		1.9		3.3		1.5		0.2							45
soy			Smith 2022	New Zealand	Unflavored/Lite		100	label		45.4545		4.5		1.9		3.3		1.5		0.2		0.6	0.7	0			45	120			246	0.4		122	0.17
soy			Smith 2022	New Zealand	Unflavored/Unsweetened		100	label		32.0574		0.4		0.4		1.9		2.3		0.3		1.2	0.8	< 0.5			70
soy			Smith 2022	New Zealand	Unflavored/ Smooth & Creamy		100	label		62.201		4		2.7		3		3.8		0.4							29	120
soy			Smith 2022	New Zealand	Unflavored/Lite		100	label		49.7608		4.9		1.7		3.1		1.7		＜1							34	120
soy			Smith 2022	New Zealand	Unflavoured		100	label		57.6555		5.5		2.2		4.1		2.2		0.3				1.4			47	25			143
soy			Smith 2022	New Zealand	Unflavoured		100	label		49.7608		2.7		1.5		3.9		2.5		0.8				0			93.5	24.5			199
soy			Smith 2022	New Zealand	Unflavored/Original		100	label		30.1435		1.2		0.7		3		1.3		0.2		0.3	0.8	0.8	50
soy			Smith 2022	New Zealand	Unflavored/Barista		100	label		42.3445		2.7		2.5		3.3		1.9		0.3				0.6	100			120				0.38			0.21	0.75
soy			Smith 2022	New Zealand	Unflavored		100	label		42.3445		2.7		2.5		3.3		1.9		0.3				0.6	100			120				0.38			0.21	0.75
coconut			Smith 2022	New Zealand	Unflavored/ Unsweetened		100	label		22.7273		0.3		0.3		0.2		2.1		1.9		0	0.1	0.9			20	75			22			46
coconut			Smith 2022	New Zealand	Unflavored/ Unsweetened		100	label		24.6411		0.8		0.2		0.2		2.2		2.1		0.1	0	0.6			26	120			0
coconut			Smith 2022	New Zealand	Unflavored/Milky		100	label		30.3828		2.4		2.3		0.2		2.2		2.1		0.1	0	0.2			26	120
coconut			Smith 2022	New Zealand	Unflavored/ Coco Quench		100	label		57.8947		7.8		3.8		0.5		2.72		2.4				＜1			61
coconut			Smith 2022	New Zealand	Unflavored/Original		100	label		33.2536		4.16		3.62		＜1		1.7		1.49				＜1			17	99.5			96.2
coconut			Smith 2022	New Zealand	Unflavored/ Unsweetened		100	label		24.6411		1.64		1.59		＜1		1.8		1.58				＜1			14.4	97.3			92.2
coconut			Smith 2022	New Zealand	Unflavored/Barista Edition		100	label		33.2536		3.3		3.3		1.5		1.4		0.7				0.2	100			120
coconut			Smith 2022	New Zealand	Unflavored		100	label		33.2536		3.3		3.3		1.5		1.4		0.7				0.2	100			120
coconut			Smith 2022	New Zealand	Unflavored/Organic		100	label		83.0622		2.2		1.4		0.9		7.9		6.9				0			12	15.6			150
coconut			Smith 2022	New Zealand	Unflavored/Original		100	label		51.9139		3		1.5		0.3		4.3		4							14.1	64
coconut			Smith 2022	New Zealand	Barista		100	label		45.6938		2.3		1.4		0.5		4.4		3.9				0.1			25.8				25.8
coconut			Smith 2022	New Zealand	Flavored		100	label		84.689		6.2		5.9		1.3		5.9		5.1							32
coconut			Smith 2022	New Zealand	Unflavored/Calcium		100	label		51.9139		3		1.5		0.3		4.3		4							14.1	96
cashew nut			Smith 2022	New Zealand	Unflavored/Original		100	label		29.4258		3.6		2.8		0.5		1.5		0.3		0.8	0.3	0.1			42	120			19	0.4		59	0.17
cashew nut			Smith 2022	New Zealand	Unflavored/ Unsweetened		100	label		17.4641		0.8		0.1		0.4		1.4		0.3		0.8	0.3	0.1			40	120			18	0.4		56	0.17
oat			Smith 2022	New Zealand	Unflavored/ Unsweetened		100	label		57.177		6		2		1		3.1		0.4		1.3	1.4	0.6			41	120			237	0.4		100	0.17
oat			Smith 2022	New Zealand	Unflavored/ Barista Edition		100	label		57.177		6		2		1		3.1		0.4		1.3	1.4	0.6			41	120			237	0.4		100	0.17
oat			Smith 2022	New Zealand	Unflavored/ Unsweetened		100	label		50.2392		6.2		1		0.6		2.1		0.3		1.3	0.5	0.9			50	120
oat			Smith 2022	New Zealand	Unflavored/ Prebiotic		100	label		71.2919		11.7		2		1		2		0.3		1.3	0.6	2.4			52	120
oat			Smith 2022	New Zealand	N/A		100	label		49.0431		9.5		4.5		0.2		2.1		0.2							52.6	120
oat			Smith 2022	New Zealand	Unsweetened/Original		100	label		57.8947		7.7		3.3		2.3		2		0		1.3	0.3	0.3			36.3	2.7
oat			Smith 2022	New Zealand	Unflavored/ Unsweetened		100	label		56.6986		7.7		3.7		1.8		1.8		0.3		1	0.5	＜1			38	2.5
oat			Smith 2022	New Zealand	Unsweetened/Original		100	label		50.0478		8.5		3.7		0.9		1.2		0.1				0.8			40	120
oat			Smith 2022	New Zealand	Unsweetened/Barista		100	label		61.244		7.8		3.5		1		2.8		0.2				0.8			40	120
oat			Smith 2022	New Zealand	Unsweetened/Original		100	label		46.1722		6.7		4		1		1.5		0.2				0.8			40	120
oat			Smith 2022	New Zealand	Unsweetened/Barista		100	label		146.411		6.5		3.9		1.2		3		0.3				1			40	120
oat			Smith 2022	New Zealand	Unsweetened/Original		100	label		51.4354		9		4.2		1		1		0.2							32
rice			Smith 2022	New Zealand	Unflavored/ Unsweetened		100	label		50.9569		9.5		5.8		0.3		1.2		0.1		0.8	0.2	0.2			65	120
rice			Smith 2022	New Zealand	Unflavored/Original		100	label		55.0239		10.3		3.6		0.6		1.2		0.1				＜1			68	80
rice			Smith 2022	New Zealand	Unsweetened/Original		100	label		50				3.1		0.4		0.5		0.1							68
rice			Smith 2022	New Zealand	Unsweetened/Original		100	label		50		9.6		4.2		<1		1		0		<1	<1	0			42	120				<1				<1
rice			Smith 2022	New Zealand	Unsweetened/Unflavoured		100	label		51.6746		10		5.5		0.5		1		0.2		0.3	0.5	<0.5			8
rice			Smith 2022	New Zealand	Unsweetened/Original		100	label		56.6986		10.8		10.6		0.5		1.2		0.1		0.9	0.2	1			53	110
rice			Smith 2022	New Zealand	Unflavored/Original (Korean)		100	label		61.244		12		7		0		1.3		1.3							6
hemp			Smith 2022	New Zealand	Unflavored/Original		100	label		25.8373		0.1		0		0.3		2.7		0.3		0.3	2.1	0			0
hemp			Smith 2022	New Zealand	Unflavored/Barista		100	label		44.0191		4.6		4.6		0.5		2.7		0.3		0.4	2.2	0			0
almond			Walther 2022	Switzerland	Almond drinks		100	chemical analysis	4	32.8	1360	1.3	0.133819			1.02	0.541.83	2.56	0.0525
cashew nut			Walther 2022	Switzerland	Cashew drinks		100	chemical analysis	2	41.5	3449	2.28	0.690231			1.33	0.188715	2.76	2.62.93
coconut			Walther 2022	Switzerland	Coconut drinks		100	chemical analysis	3	23	1237	2.77	0.273449			0.32	0.120.61	1.02	0.131.97
hemp			Walther 2022	Switzerland	Hemp drink		100	chemical analysis	1	31		1.6				0.72		3.26
oat			Walther 2022	Switzerland	Oat drink		100	chemical analysis	4	41.5	3945	3.67	0.616.97			0.46	0.195116	1.45	0.279097
rice			Walther 2022	Switzerland	Rice drink		100	chemical analysis	5	54.6	4868	4.82	0.623287			0.17	0.070.3	1.26	0.682153
soy			Walther 2022	Switzerland	Soy drink		100	chemical analysis	7	41.6	3553	1.47	0.183079			3.78	03:44:08	2.06	1.612.82
spelt			Walther 2022	Switzerland	Spelt drink		100	chemical analysis	1	42		4.95				0.72		1.22
almond			Zhang 2023	China	Almond drinks		100	label	11	38.2775		4.9	0.0875926			1	0.0493287	2.1	0.0847454								40
coconut			Zhang 2023	China	Coconut drinks		100	label	58	48.0861		6.4	04:27:00			0.6	0.0417477	2.6	23								36
oats			Zhang 2023	China	Oats drinks		100	label	49	58.8517		7	06:58:05			1.1	11.3	2.6	01:53:01								37
peanut			Zhang 2023	China	Peanut drinks		100	label	5	32.7751		3.5	0.148657			1	0.81	1.6	01:51:08								52
rice			Zhang 2023	China	Rice drinks		100	label	4	48.2057		9.6	0.923704			0.6	00:40:06	1	0.0493056								11.5
soy			Zhang 2023	China	Soy drinks		100	label	52	46.6507		4.2	0.101447			3	24.6	1.8	01:32:02								20
walnut			Zhang 2023	China	Walnut drinks		100	label	14	46.1483		3.9	03:25:07			0.6	0.0417593	2.5	02:43:01								51
soy			Collard 2021	USA	Soy Milk		std	USDA Food and Nutrient Database for Dietary Studies 2013 to 2014		44.3809		5.07211		3.76604		2.67976		1.51741									48.6077	126.803	0.431129		125.957	0.874939		44.3809		1.13277
almond			Collard 2021	USA	Almond Milk (Unsweet)		std	USDA Food and Nutrient Database for Dietary Studies 2013 to 2014		15.639		0.6002		0		0.608653		1.13277									73.1229	203.307	0.360965		68.8961	0		10.3133		1.03133
almond			Collard 2021	USA	Almond Milk (Sweet)		std	USDA Food and Nutrient Database for Dietary Studies 2013 to 2014		39.3088		6.80508		6.42467		0.431129		1.0736									65.0921	194.008	0.309399		51.5664	0		8.24218		1.03133
oat			Collard 2021	USA	Oat Milk (Regular)*		std	label		50.7211		6.76281		2.95873		1.26803		2.11338									42.2676	147.936	0.126803		164.844	0.507211		114.122		1.52163
oat			Collard 2021	USA	Oat Milk (Low Fat)*		std	label		38.0408		6.76281		2.95873		1.26803		0.422676									42.2676	147.936	0.147936		164.844	0.507211		114.122		1.52163
almond			Vanga 2018	USA	Almond drink			USDA 2015	7	15		0.55		0.0458333		0.695833		1.12917		0		0.695833	0.279167	0.266667			61.0083	135.538	0.075		27.0833	0.416667	0.233333	20	0.0791667	0.966667
soy			Vanga 2018	USA	Soy drink			USDA 2015	7	39.5833		2.08333		1.42917		3.62917		1.8125		0.266667		0.35	1	0.4			27.0833	85.775	0.35		151.788	0.283333	0.3125	45	0.1	0.775
rice			Vanga 2018	USA	Rice drink			USDA 2015	5	55.4167		10.5333		5.46667		0.354167		0.970833		0.0666667		0.483333	0.345833	0			30	102.292	0.0541667		20.8333	0.416667	0.3125	26.25	0.126042	0.870833
coconut			Vanga 2018	USA	Coconut drink			USDA 2015	4	20.3125		0.495833		0.260417		0		1.825		1.72083				0.104167			26.5625	101.979	0.0416667		19.4458	0.3125	0.275			1.21667
